# Supplementary material for: Longitudinal Analysis of Placental IRS1 DNA Methylation and Childhood Obesity
Source: Int J Mol Sci. 2025 Mar 28;26(7):3141. doi: 10.3390/ijms26073141 (PMC11988732; doi:10.3390/ijms26073141)
Supplement: Supplementary file 1 [file ijms-26-03141-s001.zip]

Archive with 12 entries (12 files):
- Figure S1.tif
- Figure S2.tif
- Figure S3.tif
- Figure S4.tif
- Figure S5.tif
- Figure S6.tif
- Supplementary methods.pdf
- Table S1.pdf
- Table S2.pdf
- Table S3.xlsx
- Table S4.pdf
- Table S5.pdf
