# Supplementary material for: Longitudinal Analysis of Placental IRS1 DNA Methylation and Childhood Obesity
Source: Int J Mol Sci. 2025 Mar 28;26(7):3141. doi: 10.3390/ijms26073141 (PMC11988732; doi:10.3390/ijms26073141)
Supplement: Supplementary file 1 [file ijms-26-03141-s001.zip › Table S3.xlsx]

## Sheet: Hoja1
IlmnID	Estimate	OR	Chromosome	Position	Gene	Relation to Gene	Relation to CpG Island	Adjusted p-value
cg00406870	1.03971	2.82838	11	124981741	TMEM218	TSS200	Island	4.35168e-43
cg07150062	1.03245	2.80795	14	104552032	ASPG	TSS200	Island	2.74374e-39
cg10761315	0.986646	2.68222	14	104552034	ASPG	TSS200	Island	7.56706e-37
cg11163620	0.971735	2.64253	4	157997554	GLRB	5'UTR	Island	5.92178e-36
cg01963620	0.97116	2.64101	11	124981674	TMEM218	TSS200	Island	6.4961e-35
cg08626939	0.962299	2.61771	2	227656417	IRS1	3'UTR	Island	4.80224e-33
cg05665562	0.960045	2.61181	11	124981679	TMEM218	TSS200	Island	5.02607e-38
cg14874299	0.951641	2.58996	11	124981343	TMEM218	Body	Island	4.12103e-36
cg12163935	0.9402	2.56049	2	227656057	IRS1	3'UTR	Island	8.87616e-32
cg05446424	0.923232	2.51741	2	14772734	FAM84A	TSS200	Island	3.13109e-43
cg10135483	0.866861	2.37943	6	87647527	HTR1E	1stExon	Island	1.45764e-19
cg03809622	0.819836	2.27013	14	104552016	ASPG	TSS200	Island	8.09999e-26
cg22065614	0.818168	2.26634	4	157997360	GLRB	1stExon	Island	2.03801e-28
cg15556502	0.793676	2.21151	11	43602845	MIR129-2	TSS200	Island	2.86997e-32
cg19045733	0.793086	2.21021	2	227656248	IRS1	3'UTR	Island	3.09677e-34
cg09410014	0.788299	2.19965	11	124981664	TMEM218	TSS200	Island	9.90336e-29
cg07514207	0.787083	2.19698	2	227656261	IRS1	3'UTR	Island	5.56229e-26
cg04006722	0.78538	2.19324	4	157997173	GLRB	TSS1500	Island	1.62418e-35
cg07537798	0.78433	2.19094	16	3507735	NAT15	TSS1500	Island	1.3143e-18
cg27122659	0.781261	2.18423	11	124981837	TMEM218	TSS200	S_Shore	2.80961e-36
cg02767960	0.76039	2.13911	2	220435506	INHA	TSS1500	Island	1.57098e-09
cg04995722	0.755082	2.12779	7	26192034	NFE2L3	1stExon	Island	1.6603e-14
cg15596816	0.754334	2.1262	17	45501030	LOC100272146	Body	Island	8.69146e-09
cg27355983	0.745388	2.10726	17	45501028	EFCAB13	Body	Island	9.2983e-10
cg04108939	0.712038	2.03814	1	45250181	BEST4	Body	Island	6.22368e-18
cg16269431	0.711435	2.03691	4	157997367	GLRB	1stExon	Island	1.56293e-23
cg06552037	0.711397	2.03684	2	220435838	INHA	TSS1500	Island	2.49799e-06
cg10431481	0.709226	2.03242	1	45249875	BEST4	3'UTR	Island	1.31555e-15
cg22738219	0.704441	2.02272	10	13043313	CCDC3	1stExon	Island	9.19363e-06
cg03886242	0.701492	2.01676	7	26192032	NFE2L3	1stExon	Island	1.09288e-11
cg12948621	0.696806	2.00733	19	37825446	HKR1	TSS200	Island	5.30135e-08
cg23756236	0.694263	2.00223	19	37825572	HKR1	TSS200	Island	1.57733e-05
cg12799781	0.683338	1.98048	17	12569110	MYOCD	TSS200	Island	9.71832e-11
cg03550205	0.673935	1.96194	17	12569114	MYOCD	TSS200	Island	1.91717e-08
cg03625141	0.673505	1.9611	16	2892769	TMPRSS8	TSS200	Island	2.35632e-13
cg21055944	0.669859	1.95396	22	44208168	EFCAB6	TSS200	Island	1.41356e-10
cg07177569	0.651729	1.91886	2	187454747	ITGAV	TSS200	Island	1.38241e-26
cg08517126	0.649638	1.91485	2	220436045	INHA	TSS1500	Island	3.22003e-05
cg13678973	0.638599	1.89383	1	50513870	ELAVL4	Body	Island	6.27717e-05
cg00315154	0.635078	1.88717	6	133119717	SLC18B1	1stExon	Island	2.52667e-06
cg05280698	0.62702	1.87202	19	37825388	HKR1	TSS200	Island	1.17904e-05
cg19374317	0.618106	1.85541	2	171674179	GAD1	5'UTR	Island	5.84794e-05
cg01939477	0.613784	1.84741	11	43602879	MIR129-2	TSS200	Island	1.37743e-22
cg17300544	0.612047	1.8442	17	75369091	SEPT9	TSS200	Island	9.87603e-18
cg20965743	0.610493	1.84134	14	104552209	ASPG	Body	Island	1.79474e-05
cg02367144	0.607873	1.83652	2	237146137	ASB18	Body	Island	1.38683e-15
cg15037467	0.605804	1.83272	11	124981849	TMEM218	TSS200	S_Shore	8.41289e-23
cg09795194	0.600348	1.82275	17	19770910	ULK2	1stExon	Island	1.43298e-22
cg02779429	0.598134	1.81872	16	88753010	MGC23284	Body	Island	9.02717e-26
cg14416371	0.597835	1.81818	11	43602847	MIR129-2	TSS200	Island	5.09281e-23
cg19645210	0.594586	1.81228	11	124981531	TMEM218	1stExon	Island	4.52396e-20
cg19789919	0.592109	1.8078	12	14518548	ATF7IP	TSS200	Island	4.2441e-14
cg01395723	0.591624	1.80692	5	113696634	KCNN2	TSS1500	Island	1.37284e-05
cg06637774	0.591444	1.8066	11	72975702	P2RY6	5'UTR	Island	1.49209e-06
cg06436905	0.590754	1.80535	4	157997167	GLRB	TSS1500	Island	1.12343e-21
cg14023453	0.587389	1.79928	8	99129506	POP1	TSS200	Island	2.58788e-26
cg17569390	0.583186	1.79174	11	124981509	TMEM218	1stExon	Island	3.49976e-18
cg03848129	0.579823	1.78572	10	27541626	LOC387646	TSS1500	Island	1.10964e-08
cg15178540	0.579132	1.78449	7	120969768	WNT16	Body	Island	1.94547e-07
cg01052103	0.574839	1.77685	6	32145383	RNF5P1	TSS1500	NA	6.53789e-07
cg15044248	0.574361	1.776	17	75369224	SEPT9	TSS200	Island	3.34188e-09
cg06323203	0.569351	1.76712	9	109624478	ZNF462	TSS1500	S_Shore	6.04312e-07
cg15729945	0.567967	1.76468	4	138453409	PCDH18	1stExon	NA	4.04314e-06
cg23794278	0.567301	1.7635	14	104552021	ASPG	TSS200	Island	5.67133e-15
cg25884222	0.556698	1.7449	9	115095436	PTBP3	TSS200	Island	1.96273e-27
cg03562044	0.556533	1.74461	19	15342749	EPHX3	Body	Island	6.8906e-05
cg10804726	0.55033	1.73382	17	72270433	DNAI2	1stExon	Island	3.86717e-06
cg05189623	0.549824	1.73295	6	133120132	SLC18B1	TSS1500	S_Shore	1.88284e-08
cg27009008	0.547951	1.72971	19	46389533	IRF2BP1	TSS200	Island	2.70354e-19
cg25339408	0.545156	1.72488	2	70351463	LOC100133985	Body	Island	6.3055e-13
cg14944647	0.542594	1.72046	11	43602857	MIR129-2	TSS200	Island	7.30967e-25
cg06382894	0.534918	1.70731	4	138453502	PCDH18	1stExon	NA	1.13852e-08
cg23558842	0.53361	1.70508	11	15095178	CALCB	1stExon	Island	2.66197e-12
cg05428946	0.5324	1.70302	9	109624550	ZNF462	TSS1500	S_Shore	9.18452e-11
cg07227103	0.52713	1.69406	2	241526190	CAPN10-AS1	TSS1500	Island	4.55123e-21
cg06848185	0.524635	1.68984	17	75368902	SEPT9	TSS1500	Island	1.13072e-07
cg08565796	0.520926	1.68359	19	37825455	HKR1	TSS200	Island	2.99049e-05
cg06989381	0.519551	1.68127	17	75369087	SEPT9	TSS200	Island	2.23933e-12
cg10033195	0.517024	1.67703	8	67874870	TCF24	TSS200	Island	1.03779e-06
cg00655071	0.505955	1.65857	15	57025816	ZNF280D	TSS200	Island	2.31845e-13
cg02907374	0.505676	1.65811	11	15095028	CALCB	TSS200	Island	1.46736e-09
cg22881680	0.503111	1.65386	11	72975428	P2RY6	TSS200	N_Shore	1.99938e-08
cg27414453	0.498485	1.64622	9	109624275	ZNF462	TSS1500	S_Shore	5.01935e-08
cg22545592	0.496574	1.64308	3	167813839	GOLIM4	TSS200	Island	1.55565e-05
cg14443519	0.492291	1.63606	6	29760410	HCG4	Body	Island	6.79167e-05
cg26195482	0.4921	1.63575	14	104551553	ASPG	TSS1500	N_Shore	1.33311e-08
cg18604568	0.490966	1.63389	5	146832356	DPYSL3	Body	N_Shore	4.33329e-05
cg04783832	0.489112	1.63087	15	102192943	TM2D3	TSS1500	Island	2.81895e-06
cg09688546	0.488649	1.63011	4	157997363	GLRB	1stExon	Island	1.88568e-16
cg23121587	0.488546	1.62994	20	8000706	TMX4	TSS1500	S_Shore	2.44944e-07
cg17687883	0.488385	1.62968	2	74425467	MTHFD2	TSS1500	Island	8.94878e-14
cg26772286	0.486143	1.62603	17	73105597	ARMC7	TSS1500	Island	5.66089e-09
cg25137204	0.481094	1.61784	11	72975404	P2RY6	TSS200	N_Shore	1.23619e-08
cg08159831	0.478946	1.61437	7	105752920	SYPL1	TSS200	Island	1.41633e-14
cg24411966	0.478676	1.61394	6	127837780	SOGA3	5'UTR	S_Shore	5.70053e-07
cg19639184	0.477742	1.61243	11	22214934	ANO5	5'UTR	Island	2.01426e-07
cg24853428	0.476641	1.61066	11	124981912	TMEM218	TSS1500	S_Shore	7.3338e-12
cg04931690	0.474697	1.60753	20	10414773	SLX4IP	TSS1500	Island	4.23794e-05
cg05263495	0.473652	1.60585	4	157997189	GLRB	TSS1500	Island	1.70175e-11
cg10237978	0.469114	1.59858	19	37825211	HKR1	TSS1500	Island	6.40032e-05
cg16407471	0.468602	1.59776	11	43602914	MIR129-2	TSS200	Island	1.70773e-08
cg00367463	0.461639	1.58667	1	45249899	BEST4	Body	Island	4.71266e-14
cg00849183	0.46034	1.58461	5	168727781	SLIT3	1stExon	Island	2.55058e-05
cg00580230	0.459614	1.58346	5	57756537	PLK2	TSS1500	Island	1.48893e-08
cg12850078	0.459467	1.58323	15	89922071	LOC254559	Body	Island	6.73308e-09
cg08343295	0.457287	1.57978	4	41162279	APBB2	5'UTR	NA	2.85198e-06
cg27039201	0.456913	1.57919	6	133120391	SLC18B1	TSS1500	S_Shore	1.67709e-05
cg12526025	0.456767	1.57896	22	34317552	LARGE	TSS1500	Island	1.60667e-07
cg13919496	0.454578	1.57551	22	42915677	RRP7A	Body	Island	1.28088e-13
cg14968631	0.448911	1.56661	10	13043947	CCDC3	TSS1500	S_Shore	6.11371e-17
cg16779463	0.446258	1.56245	17	75369055	SEPT9	TSS1500	Island	3.60733e-09
cg13423980	0.441005	1.55427	10	13043887	CCDC3	TSS200	S_Shore	1.84901e-11
cg17103705	0.440199	1.55302	17	26972054	KIAA0100	1stExon	Island	5.34712e-11
cg14644387	0.438652	1.55062	6	33173137	HSD17B8	Body	S_Shore	9.32793e-09
cg19324714	0.437867	1.5494	2	237145437	ASB18	Body	N_Shore	8.99145e-12
cg01801290	0.432936	1.54178	10	102988908	LBX1-AS1	TSS1500	Island	2.56513e-07
cg23793121	0.431712	1.53989	10	13043884	CCDC3	TSS200	S_Shore	4.00255e-15
cg20647888	0.429163	1.53597	10	13043954	CCDC3	TSS1500	S_Shore	7.34944e-11
cg10981342	0.424961	1.52953	10	13043967	CCDC3	TSS1500	S_Shore	9.81316e-10
cg11519255	0.42224	1.52537	9	139702216	CCDC183-AS1	Body	Island	9.19631e-16
cg19137818	0.420385	1.52255	3	45837556	SLC6A20	Body	Island	7.78251e-05
cg00896370	0.419829	1.5217	3	147116807	ZIC4	Body	S_Shore	6.41763e-11
cg09707396	0.419	1.52044	7	122527351	CADPS2	TSS1500	S_Shore	2.51303e-06
cg04179625	0.418048	1.51899	17	74236251	RNF157	1stExon	Island	3.39245e-08
cg08080029	0.417125	1.51759	1	6239970	CHD5	Body	Island	2.19723e-11
cg18973036	0.416578	1.51676	9	95709643	FGD3	1stExon	NA	1.39645e-15
cg06291112	0.416431	1.51654	10	75757817	VCL	TSS200	Island	4.66352e-16
cg02609707	0.415639	1.51534	22	34317568	LARGE	TSS1500	Island	7.74175e-09
cg26290632	0.414515	1.51364	8	91094847	CALB1	1stExon	NA	7.60304e-05
cg11874123	0.412767	1.51099	7	137028198	PTN	5'UTR	NA	4.8366e-05
cg22191492	0.412473	1.51055	4	146019399	ANAPC10	5'UTR	Island	9.99282e-09
cg07479092	0.410384	1.5074	5	57756539	PLK2	TSS1500	Island	4.37593e-08
cg08359099	0.407206	1.50261	17	73105631	ARMC7	TSS1500	Island	5.97595e-07
cg19725343	0.406426	1.50144	19	51830960	IGLON5	Body	Island	5.64532e-06
cg03804136	0.406313	1.50127	17	75369219	SEPT9	TSS200	Island	8.47815e-12
cg24285919	0.404867	1.4991	18	12377201	AFG3L2	TSS200	Island	3.6392e-10
cg07084358	0.401667	1.49431	4	157997086	GLRB	TSS1500	N_Shore	3.96758e-08
cg08712866	0.398812	1.49005	4	157997526	GLRB	TSS200	Island	7.08723e-16
cg24421918	0.398754	1.48997	22	42017399	XRCC6	5'UTR	Island	1.2803e-14
cg04617251	0.398476	1.48955	11	98891756	CNTN5	TSS200	Island	9.79238e-06
cg12980692	0.398459	1.48953	19	51142613	SYT3	5'UTR	Island	2.91317e-10
cg26227411	0.396742	1.48697	5	22853464	CDH12	5'UTR	NA	4.79207e-05
cg24160278	0.394204	1.4832	9	100069608	CCDC180	TSS1500	N_Shore	4.67782e-09
cg01725608	0.392648	1.4809	7	120969666	WNT16	Body	Island	1.80551e-13
cg08290240	0.390513	1.47774	20	59827195	CDH4	TSS1500	Island	1.97572e-08
cg11565703	0.389914	1.47685	4	26321236	RBPJ	TSS200	Island	1.1865e-10
cg15609321	0.386242	1.47144	2	27805893	ZNF512	1stExon	Island	1.63793e-07
cg09483904	0.38603	1.47113	6	33172551	HSD17B8	Body	Island	1.69325e-05
cg11712735	0.385854	1.47087	19	38865425	PSMD8	1stExon	Island	5.2593e-12
cg14781541	0.381208	1.46405	1	35658518	SFPQ	1stExon	Island	1.9815e-06
cg19509894	0.376725	1.4575	19	8070923	ELAVL1	TSS1500	NA	3.15353e-07
cg21501358	0.37606	1.45653	18	30352980	KLHL14	TSS200	S_Shore	5.31482e-05
cg13561477	0.373842	1.45331	11	98891781	CNTN5	TSS200	Island	2.55544e-09
cg03098012	0.371058	1.44927	10	13043986	CCDC3	TSS1500	S_Shore	1.59947e-13
cg08896945	0.369754	1.44738	11	15095068	CALCB	TSS200	Island	5.28145e-06
cg19378624	0.36973	1.44734	17	45501242	LOC100272146	Body	Island	2.10022e-05
cg13476901	0.368834	1.44605	18	30352975	KLHL14	TSS200	S_Shore	2.08428e-06
cg08237735	0.364525	1.43983	21	29186226	MIR5009	Body	NA	4.68655e-06
cg13110350	0.364426	1.43969	12	46383601	SFRS2IP	5'UTR	Island	2.10183e-07
cg09975620	0.362855	1.43743	13	28498384	PDX1	Body	Island	1.46139e-05
cg23091984	0.360736	1.43438	19	31839664	TSHZ3	Body	Island	4.41691e-06
cg26422059	0.35993	1.43323	2	237146110	ASB18	Body	Island	1.05543e-07
cg18511526	0.358874	1.43172	14	69951495	FLJ44817	5'UTR	Island	3.13804e-06
cg11698035	0.358021	1.4305	17	73105356	ARMC7	TSS1500	Island	1.10642e-07
cg19024381	0.356006	1.42762	2	242626441	DTYMK	TSS200	Island	2.33356e-13
cg23776628	0.35401	1.42477	1	40098781	HEYL	Body	NA	2.96456e-05
cg19477551	0.353899	1.42461	19	46389504	IRF2BP1	TSS200	Island	1.7113e-08
cg26455541	0.353867	1.42457	4	26321238	RBPJ	TSS200	Island	1.16346e-09
cg26275371	0.35228	1.42231	1	225840376	ENAH	Body	Island	8.68816e-14
cg04215348	0.352105	1.42206	22	39268508	CBX6	TSS1500	Island	1.32317e-10
cg18534318	0.35083	1.42025	1	156829287	NTRK1	Body	Island	3.49065e-05
cg07169535	0.349616	1.41852	18	34408654	KIAA1328	TSS1500	Island	5.83767e-09
cg14891195	0.349585	1.41848	18	30353000	KLHL14	TSS200	S_Shore	4.57119e-07
cg08189940	0.349406	1.41822	6	44214619	HSP90AB1	5'UTR	Island	2.16822e-10
cg16112129	0.349393	1.41821	5	174870968	DRD1	5'UTR	Island	3.93188e-06
cg26577326	0.342711	1.40876	18	49063937	LOC100287225	Body	NA	1.08572e-06
cg05063138	0.341642	1.40726	11	125034435	PKNOX2	TSS200	Island	5.16479e-06
cg12228919	0.341547	1.40712	15	44955936	SPG11	TSS200	Island	9.70007e-08
cg08047252	0.339807	1.40468	2	9614225	IAH1	TSS1500	Island	1.43969e-07
cg08611239	0.336635	1.40023	12	51818715	SLC4A8	5'UTR	Island	3.91309e-11
cg19554255	0.336097	1.39947	17	75369051	SEPT9	TSS1500	Island	1.50107e-08
cg25594623	0.33592	1.39923	11	72976305	P2RY6	1stExon	S_Shore	2.89683e-06
cg21690806	0.335815	1.39908	20	48429803	SLC9A8	Body	S_Shore	1.03146e-08
cg02384967	0.333696	1.39612	5	159738801	CCNJL	Body	Island	1.57842e-07
cg00994804	0.333483	1.39582	21	36259383	RUNX1	1stExon	Island	4.75181e-08
cg03915298	0.332105	1.3939	1	160231971	DCAF8	Body	Island	1.01156e-05
cg08470269	0.331277	1.39275	18	22657285	ZNF521	Body	NA	2.72399e-05
cg13134749	0.330683	1.39192	9	139702212	CCDC183-AS1	Body	Island	7.87613e-13
cg16804899	0.326644	1.38631	2	27805965	ZNF512	1stExon	Island	1.24647e-12
cg25890838	0.325715	1.38502	2	242801046	PDCD1	1stExon	S_Shore	4.76879e-05
cg05051199	0.324093	1.38278	3	196014796	PCYT1A	TSS1500	Island	2.97254e-10
cg18092028	0.323597	1.38209	20	59827212	CDH4	TSS1500	Island	2.83985e-13
cg18140683	0.323594	1.38209	11	2950620	PHLDA2	5'UTR	Island	5.95936e-11
cg21926612	0.323327	1.38172	6	163149169	PACRG	5'UTR	S_Shore	4.92477e-05
cg20559657	0.322123	1.38006	19	5294196	PTPRS	5'UTR	Island	4.32733e-05
cg14877352	0.32191	1.37976	11	45921388	MAPK8IP1	Body	Island	4.62109e-06
cg00110688	0.319652	1.37665	12	93771303	NUDT4	TSS1500	N_Shore	1.81544e-05
cg17405012	0.319606	1.37659	7	136553263	CHRM2	TSS1500	N_Shore	3.69583e-05
cg27567401	0.317534	1.37374	6	75915782	COL12A1	TSS200	Island	7.28923e-12
cg09228303	0.317312	1.37343	9	140033927	GRIN1	5'UTR	Island	1.68551e-08
cg12204362	0.316732	1.37263	12	98910117	TMPO	Body	Island	4.34933e-15
cg12487147	0.315647	1.37115	6	33172442	HSD17B8	5'UTR	Island	9.72655e-07
cg02032221	0.313821	1.36865	2	238581924	LRRFIP1	Body	NA	4.13248e-07
cg17770541	0.308997	1.36206	1	182360692	GLUL	5'UTR	Island	1.9285e-07
cg01785514	0.308226	1.36101	1	212988523	TATDN3	3'UTR	NA	6.51991e-05
cg22647810	0.306299	1.35839	6	33172371	HSD17B8	TSS200	Island	2.43541e-09
cg01961410	0.306043	1.35804	2	86790732	CHMP3	TSS200	S_Shore	1.24513e-09
cg02579136	0.306029	1.35802	11	75917404	WNT11	1stExon	Island	7.49946e-05
cg08525884	0.305818	1.35774	6	127837735	SOGA3	Body	S_Shore	3.26081e-08
cg02192673	0.30448	1.35592	4	72897565	NPFFR2	1stExon	Island	2.60549e-05
cg13897134	0.303136	1.3541	3	147120248	ZIC4	Body	S_Shelf	6.46522e-07
cg15797223	0.303048	1.35398	14	104551994	ASPG	TSS200	N_Shore	1.85296e-05
cg11553068	0.302858	1.35372	14	105767198	BRF1	1stExon	Island	7.91216e-05
cg25895948	0.301937	1.35248	15	85360655	ALPK3	1stExon	S_Shore	3.91029e-06
cg11649068	0.301665	1.35211	17	34136647	TAF15	Body	Island	1.43762e-09
cg05388840	0.299767	1.34954	1	41981911	HIVEP3	Body	Island	2.02897e-05
cg09704750	0.298415	1.34772	21	27011139	JAM2	TSS1500	N_Shore	3.21243e-07
cg11154382	0.293861	1.3416	17	48227323	PPP1R9B	1stExon	Island	1.2439e-10
cg04081899	0.293488	1.3411	5	176449851	ZNF346	1stExon	Island	1.30958e-13
cg27228563	0.292192	1.33936	15	74284600	STOML1	1stExon	Island	1.98402e-13
cg15268549	0.291976	1.33907	9	4984568	JAK2	TSS1500	Island	8.03815e-07
cg05038053	0.291283	1.33814	11	47270240	NR1H3	TSS1500	Island	6.17942e-07
cg13027384	0.290137	1.33661	21	34776124	IFNGR2	Body	Island	1.09742e-11
cg25453430	0.289249	1.33542	21	37433068	SETD4	5'UTR	Island	3.2611e-05
cg24053642	0.288349	1.33422	1	222791799	MIA3	Body	Island	2.66354e-06
cg20385018	0.287479	1.33306	5	115177338	ATG12	1stExon	Island	5.60776e-08
cg01493093	0.286889	1.33228	8	109261376	EIF3E	TSS1500	S_Shore	3.68463e-05
cg17358471	0.286232	1.3314	8	21999067	REEP4	1stExon	Island	7.84339e-07
cg09360715	0.285781	1.3308	10	13389395	SEPHS1	5'UTR	NA	1.68648e-05
cg12627454	0.28541	1.33031	15	68724370	ITGA11	1stExon	Island	6.69881e-07
cg00622682	0.283642	1.32796	22	32870857	FBXO7	5'UTR	Island	9.93491e-08
cg21039874	0.283381	1.32761	21	27945708	CYYR1	TSS200	S_Shore	5.0468e-06
cg01505590	0.283281	1.32748	11	2950632	PHLDA2	5'UTR	Island	2.91728e-11
cg14550611	0.28096	1.3244	19	41354682	CYP2A6	Body	Island	2.85768e-06
cg05513509	0.280906	1.32433	18	20513742	RBBP8	TSS200	Island	4.62674e-05
cg13302832	0.280855	1.32426	9	103191758	MSANTD3	TSS200	S_Shore	3.17549e-06
cg17074880	0.278769	1.3215	5	140186559	PCDHA4	NA	N_Shore	3.09461e-05
cg15146966	0.277375	1.31966	22	29196915	XBP1	TSS1500	Island	3.13833e-06
cg00142106	0.276737	1.31882	6	29760769	HCG4	Body	Island	5.6926e-06
cg17838734	0.275903	1.31772	6	83073924	TPBG	TSS200	Island	1.03248e-05
cg24687617	0.275696	1.31745	2	85839179	USP39	TSS200	Island	9.85748e-10
cg18509791	0.274969	1.31649	5	176875126	PRR7-AS1	TSS200	S_Shore	6.59138e-05
cg23944881	0.273391	1.31441	8	86089472	E2F5	TSS200	Island	9.0729e-10
cg02695219	0.27237	1.31307	18	9136852	ANKRD12	1stExon	Island	3.66545e-07
cg27626619	0.271524	1.31196	4	26321230	RBPJ	TSS200	Island	6.85324e-12
cg08382542	0.270851	1.31108	17	77772022	CBX8	TSS1500	Island	8.07367e-05
cg03177708	0.270444	1.31055	19	46389676	IRF2BP1	TSS1500	N_Shore	2.48534e-06
cg06351457	0.270071	1.31006	16	53088902	CHD9	TSS200	Island	2.267e-11
cg24349132	0.26958	1.30941	4	138453700	PCDH18	TSS200	NA	2.88442e-06
cg25411849	0.269344	1.30911	6	89855994	PM20D2	1stExon	Island	1.97297e-05
cg19771465	0.268587	1.30811	2	237145587	ASB18	Body	N_Shore	5.06644e-07
cg12929567	0.268343	1.3078	11	64059594	KCNK4	5'UTR	Island	2.36853e-06
cg05336156	0.268222	1.30764	18	60382673	PHLPP1	TSS200	Island	4.59351e-08
cg15160769	0.265757	1.30442	11	47270401	NR1H3	TSS200	Island	2.34588e-05
cg22367492	0.265746	1.3044	1	247495212	ZNF496	TSS200	Island	3.13405e-06
cg17180863	0.265575	1.30418	2	137950714	THSD7B	Body	NA	5.21367e-05
cg12195695	0.262582	1.30028	17	73106517	ARMC7	Body	Island	7.36267e-10
cg18594562	0.261511	1.29889	20	57797677	ZNF831	Body	S_Shore	5.96145e-06
cg23890044	0.261334	1.29866	16	640595	RAB40C	Body	Island	5.6765e-08
cg26532951	0.258885	1.29548	19	7294093	INSR	TSS200	Island	1.77664e-05
cg27013275	0.25876	1.29532	7	100025489	MEPCE	TSS1500	N_Shore	7.24259e-06
cg14889329	0.258526	1.29502	19	47164747	DACT3	TSS1500	Island	5.7532e-06
cg16718445	0.258312	1.29474	4	55100268	PDGFRA	5'UTR	Island	1.68238e-08
cg19096799	0.258284	1.29471	5	131347112	ACSL6	Body	Island	1.09105e-06
cg09011324	0.257659	1.2939	20	5100719	PCNA	TSS200	Island	1.447e-05
cg26360121	0.256501	1.2924	19	34745510	KIAA0355	5'UTR	Island	2.64852e-07
cg11258043	0.256201	1.29201	6	73972820	KHDC1	1stExon	Island	1.60491e-05
cg05293701	0.255398	1.29098	16	56485429	NUDT21	TSS200	Island	6.3922e-05
cg08837462	0.253138	1.28806	7	90893760	FZD1	TSS200	Island	6.55547e-07
cg25780607	0.252896	1.28775	5	149682233	ARSI	5'UTR	Island	5.72676e-07
cg13672268	0.252543	1.28729	1	70687559	SFRS11	Body	Island	7.88976e-05
cg01525992	0.252137	1.28677	1	187282471	LINC01036	Body	NA	7.95955e-05
cg16836311	0.250966	1.28527	1	25944712	MAN1C1	1stExon	Island	3.25412e-10
cg07983115	0.250939	1.28523	1	92949440	GFI1	5'UTR	Island	1.05769e-05
cg23409403	0.250913	1.2852	5	135701184	TRPC7	TSS200	NA	3.78633e-09
cg00907402	0.250283	1.28439	1	27560845	WDTC1	TSS200	Island	2.39568e-05
cg15389490	0.250267	1.28437	6	33172333	HSD17B8	TSS200	Island	1.88657e-06
cg14293758	0.250218	1.28431	11	22851261	SVIP	1stExon	Island	8.2238e-06
cg09530439	0.249097	1.28287	2	142795539	LRP1B	Body	NA	1.50777e-05
cg18541469	0.248267	1.2818	7	77325579	RSBN1L	TSS200	Island	2.30205e-08
cg20309069	0.246816	1.27994	17	75368994	SEPT9	TSS1500	Island	2.702e-05
cg22138529	0.244871	1.27746	15	89438128	HAPLN3	5'UTR	N_Shore	1.95039e-08
cg27118526	0.243323	1.27548	16	27215372	JMJD5	1stExon	Island	3.80322e-09
cg27547812	0.243121	1.27522	1	26437414	PDIK1L	TSS1500	Island	5.7434e-05
cg14556503	0.242159	1.274	6	74104870	DDX43	1stExon	Island	3.69778e-05
cg20301722	0.241753	1.27348	1	43833891	ELOVL1	TSS200	Island	1.65306e-08
cg21303011	0.241566	1.27324	3	24537177	THRB	TSS1500	Island	2.48369e-06
cg10076031	0.240981	1.2725	2	173601150	RAPGEF4	Body	S_Shore	6.78059e-06
cg14936028	0.240844	1.27232	3	160473068	PPM1L	TSS1500	Island	2.721e-06
cg08453030	0.240124	1.27141	3	171177320	TNIK	Body	N_Shore	4.01679e-06
cg23037648	0.238983	1.26996	3	101568246	NFKBIZ	5'UTR	Island	1.68176e-07
cg13747872	0.23872	1.26962	15	79165343	MORF4L1	1stExon	Island	1.27897e-05
cg14871712	0.238461	1.26929	9	102861491	INVS	TSS200	Island	3.36624e-07
cg26400597	0.238329	1.26913	14	104551481	ASPG	TSS1500	N_Shore	8.06327e-05
cg25208863	0.237933	1.26862	8	110656982	GOLSYN	5'UTR	Island	2.24145e-06
cg17964422	0.237557	1.26815	6	31165599	HCG27	Body	Island	1.39742e-06
cg25341789	0.2373	1.26782	19	3506185	FZR1	TSS200	Island	5.24837e-08
cg13603099	0.237221	1.26772	10	45454574	RASSF4	TSS1500	N_Shore	5.90341e-05
cg24478096	0.237105	1.26757	2	160761085	LY75	Body	Island	6.29069e-07
cg19689876	0.235183	1.26514	19	55477759	NLRP2	TSS200	NA	5.62459e-05
cg21874202	0.234573	1.26437	6	31649149	LY6G5C	TSS1500	Island	5.73471e-07
cg27467383	0.234184	1.26388	22	38073472	LGALS1	Body	S_Shore	5.78286e-06
cg01480447	0.233105	1.26251	2	239194384	PER2	5'UTR	N_Shelf	7.85846e-05
cg14926867	0.230618	1.25938	9	4679457	CDC37L1-AS1	Body	Island	4.76974e-07
cg22607160	0.230227	1.25889	4	89197877	PPM1K	Body	NA	7.22705e-06
cg15988970	0.22915	1.25753	13	43597736	DNAJC15	5'UTR	Island	2.40943e-05
cg06407663	0.228645	1.2569	11	33279084	HIPK3	TSS200	Island	1.56954e-05
cg02145411	0.228492	1.2567	1	110528025	AHCYL1	Body	Island	7.73095e-05
cg10443823	0.227324	1.25524	9	139981335	MAN1B1	TSS200	Island	2.73525e-08
cg15890816	0.227053	1.2549	2	226264914	NYAP2	TSS1500	NA	5.14012e-05
cg04015594	0.226685	1.25443	1	2458098	PANK4	TSS200	Island	3.46418e-08
cg12855166	0.226019	1.2536	17	30846586	MYO1D	Body	Island	2.45883e-06
cg01677601	0.225585	1.25306	11	12399777	PARVA	Body	Island	1.3421e-05
cg27289478	0.225483	1.25293	4	2470262	RNF4	TSS1500	Island	5.37616e-06
cg01594514	0.224423	1.2516	11	67374213	NDUFV1	TSS200	Island	5.81317e-06
cg17605847	0.22131	1.24771	2	27356922	PREB	Body	N_Shore	1.85135e-05
cg00630453	0.220492	1.24669	20	2821369	FAM113A	TSS200	Island	6.40898e-05
cg11067756	0.220427	1.24661	1	161993675	OLFML2B	TSS200	Island	7.41482e-09
cg04778194	0.220165	1.24628	17	48637408	CACNA1G	TSS1500	Island	2.56655e-06
cg10999932	0.219951	1.24602	4	157997750	GLRB	5'UTR	S_Shore	5.21876e-07
cg06523306	0.21958	1.24555	9	6413544	UHRF2	1stExon	Island	6.61547e-05
cg25307074	0.219165	1.24504	14	104551867	ASPG	TSS200	N_Shore	2.3691e-05
cg06335364	0.21914	1.24501	12	50221272	BCDIN3D-AS1	TSS1500	N_Shore	2.25307e-05
cg04996158	0.218827	1.24462	19	55770062	SAPS1	TSS200	Island	7.91647e-09
cg26368942	0.218687	1.24444	1	225841650	ENAH	TSS1500	Island	4.93842e-07
cg22317104	0.218217	1.24386	19	7294087	INSR	TSS200	Island	8.8298e-06
cg15420035	0.218125	1.24374	5	179232937	SQSTM1	TSS1500	Island	5.41091e-06
cg09507526	0.217975	1.24356	16	23847816	PRKCB	Body	Island	2.82825e-05
cg08480854	0.21782	1.24336	16	1498490	CLCN7	Body	Island	6.49284e-06
cg06582575	0.217665	1.24317	6	163149167	PACRG	5'UTR	S_Shore	9.96443e-06
cg00915831	0.217178	1.24256	7	120969243	WNT16	Body	N_Shore	7.76498e-06
cg04044684	0.216937	1.24227	12	133464857	CHFR	TSS1500	Island	1.99228e-05
cg18484294	0.21591	1.24099	2	202645530	ALS2	5'UTR	Island	7.20452e-07
cg23754574	0.214546	1.2393	3	67705170	SUCLG2	TSS200	S_Shore	2.43547e-07
cg24592462	0.214498	1.23924	1	42801081	FOXJ3	TSS200	Island	6.76036e-05
cg22380533	0.214358	1.23907	19	55690741	SYT5	5'UTR	Island	4.09235e-05
cg12387700	0.213918	1.23852	1	85514134	MCOLN3	1stExon	Island	1.09639e-06
cg06559576	0.213576	1.2381	18	29027658	DSG3	TSS200	NA	5.74118e-05
cg07097041	0.213466	1.23796	18	12658644	SPIRE1	TSS1500	Island	6.90683e-07
cg14712439	0.21274	1.23706	18	268068	THOC1	TSS200	Island	1.30822e-07
cg08648578	0.209725	1.23334	9	116356108	RGS3	TSS1500	NA	3.45284e-05
cg23307542	0.209706	1.23332	12	48499881	PFKM	1stExon	Island	7.1518e-07
cg25141069	0.209136	1.23261	6	33172467	HSD17B8	1stExon	Island	5.18075e-09
cg04735719	0.208984	1.23243	17	80710673	TBCD	Body	Island	6.57437e-05
cg04711587	0.20882	1.23222	14	53196932	STYX	5'UTR	Island	7.35433e-10
cg12400881	0.208587	1.23194	16	4987052	PPL	1stExon	Island	7.7197e-08
cg17261708	0.207298	1.23035	5	176794207	RGS14	Body	Island	3.62385e-05
cg26330135	0.206827	1.22977	1	112531947	KCND3	TSS200	Island	1.99312e-07
cg24858919	0.206486	1.22935	9	104296699	RNF20	5'UTR	S_Shore	4.19287e-05
cg11266407	0.204494	1.2269	20	44843080	CDH22	Body	S_Shelf	4.41579e-05
cg06204973	0.204422	1.22682	8	94929003	PDP1	TSS200	Island	5.6016e-08
cg00031165	0.20426	1.22662	7	87258360	RUNDC3B	Body	Island	1.04713e-05
cg26665082	0.202837	1.22487	1	78444860	FUBP1	TSS200	Island	4.75736e-08
cg05620814	0.202712	1.22472	16	74640948	GLG1	Body	Island	6.08713e-06
cg01471372	0.202419	1.22436	8	38592365	TACC1	5'UTR	NA	1.23733e-05
cg07910813	0.202364	1.22429	18	65183745	DSEL	1stExon	Island	1.11312e-06
cg00797651	0.202296	1.22421	1	207494336	CD55	TSS1500	N_Shore	6.41255e-05
cg09200014	0.200974	1.22259	1	75199177	CRYZ	TSS200	NA	2.39857e-11
cg00857182	0.199418	1.22069	10	104179024	PSD	TSS200	Island	1.53079e-05
cg18762304	0.199337	1.22059	9	95709587	FGD3	TSS200	NA	5.27824e-05
cg02443062	0.198793	1.21993	6	35436159	RPL10A	TSS200	Island	7.03004e-06
cg11757357	0.19696	1.2177	10	131762052	EBF3	5'UTR	Island	6.15484e-05
cg07449645	0.19692	1.21765	9	99540324	ZNF510	1stExon	Island	4.46026e-06
cg18892473	0.196432	1.21705	8	33330723	FUT10	TSS200	Island	2.00308e-06
cg24403968	0.196001	1.21653	22	36877706	TXN2	TSS200	NA	3.00318e-05
cg16747173	0.194655	1.21489	8	12612371	LONRF1	1stExon	Island	9.43825e-08
cg12799349	0.194467	1.21466	18	9475500	RALBP1	TSS200	Island	7.12866e-09
cg00611751	0.194125	1.21425	3	100119298	LNP1	TSS1500	N_Shore	5.93347e-06
cg13010797	0.193802	1.21386	3	42725643	KBTBD5	TSS1500	N_Shore	2.63705e-07
cg12792561	0.193327	1.21328	6	41515387	FOXP4-AS1	TSS1500	Island	1.17268e-06
cg15289427	0.193063	1.21296	6	24911001	FAM65B	5'UTR	Island	6.10288e-05
cg21988569	0.191474	1.21103	6	30640445	DHX16	1stExon	Island	5.89943e-07
cg15657857	0.190668	1.21006	14	57857066	NAA30	TSS1500	Island	2.28417e-05
cg06396724	0.190057	1.20932	14	61188239	SIX4	Body	Island	7.72648e-09
cg13096541	0.187981	1.20681	6	138482936	KIAA1244	TSS200	Island	2.7155e-08
cg21885775	0.187444	1.20616	19	22966916	ZNF99	1stExon	NA	8.93641e-07
cg15935791	0.187403	1.20611	1	178062438	LOC100302401	Body	N_Shore	4.43275e-06
cg04028224	0.186987	1.20561	17	72733172	RAB37	TSS200	Island	4.38589e-06
cg14546778	0.186867	1.20547	6	20811586	CDKAL1	Body	NA	5.38386e-05
cg19506903	0.185118	1.20336	6	43484373	POLR1C	TSS1500	N_Shore	3.07301e-06
cg14814199	0.185071	1.2033	15	83419137	SNHG21	TSS200	Island	1.68429e-05
cg19145774	0.184836	1.20302	1	47184811	EFCAB14	TSS200	Island	9.73362e-09
cg18241672	0.184792	1.20297	17	79196451	AZI1	5'UTR	Island	1.0484e-07
cg00710617	0.184754	1.20292	20	50808543	ZFP64	TSS200	Island	6.39825e-05
cg10851779	0.183885	1.20188	21	38640028	DSCR3	TSS200	Island	8.59503e-06
cg02756608	0.18384	1.20182	6	32098085	FKBPL	TSS200	Island	5.90957e-05
cg10841343	0.182872	1.20066	12	56211714	ORMDL2	TSS200	S_Shore	1.41802e-08
cg20816712	0.182787	1.20056	22	38082892	NOL12	Body	S_Shore	3.78319e-06
cg07291005	0.182429	1.20013	1	24126194	GALE	TSS200	N_Shore	6.99662e-06
cg04852711	0.181762	1.19933	1	7172081	CAMTA1	Body	NA	8.27246e-05
cg25122941	0.180894	1.19829	15	42500342	VPS39	1stExon	Island	5.07907e-05
cg22843663	0.179128	1.19617	1	208084696	CD34	TSS200	S_Shore	3.44677e-08
cg11087459	0.178897	1.1959	12	121790926	ANAPC5	5'UTR	S_Shore	1.03003e-06
cg07320140	0.177771	1.19455	16	75150611	LDHD	1stExon	S_Shore	3.46107e-05
cg26784276	0.177593	1.19434	17	7142991	PHF23	TSS200	Island	4.30711e-06
cg20420791	0.177546	1.19428	17	41476369	ARL4D	5'UTR	Island	2.07625e-05
cg04272203	0.177501	1.19423	6	36328488	ETV7	Body	NA	6.18468e-05
cg06900856	0.176104	1.19256	2	190649139	PMS1	5'UTR	Island	1.50888e-05
cg24988884	0.175459	1.19179	13	30424332	UBL3	1stExon	Island	1.52177e-05
cg01573445	0.17463	1.19081	19	45927190	ERCC1	TSS200	Island	1.54829e-05
cg23219570	0.174212	1.19031	12	4488893	FGF23	5'UTR	NA	4.34031e-05
cg18113890	0.173987	1.19004	2	265912	ACP1	Body	S_Shore	5.73821e-05
cg06222220	0.173423	1.18937	16	67260896	LRRC29	TSS200	Island	4.28528e-05
cg11895240	0.173182	1.18908	10	12171245	SEC61A2	TSS1500	Island	2.63427e-05
cg15469871	0.173056	1.18893	10	27541418	LOC387646	TSS200	Island	7.71915e-06
cg01396723	0.172047	1.18773	19	45146828	PVR	TSS1500	N_Shore	3.37799e-05
cg16258503	0.171785	1.18742	3	63850278	ATXN7	1stExon	Island	6.64038e-09
cg12869820	0.171655	1.18727	12	125478231	BRI3BP	1stExon	Island	1.41014e-06
cg11837377	0.17125	1.18679	1	230778283	COG2	1stExon	Island	1.65526e-05
cg02687928	0.170579	1.18599	15	72612470	CELF6	1stExon	Island	3.39664e-05
cg11775709	0.17023	1.18558	16	56965874	HERPUD1	TSS200	Island	3.1841e-05
cg20707222	0.1698	1.18507	1	76540222	ST6GALNAC3	TSS200	Island	6.44891e-05
cg01055830	0.169656	1.1849	5	150079965	RBM22	Body	N_Shore	3.62249e-10
cg16083498	0.168613	1.18366	9	130487287	TTC16	Body	S_Shore	2.21627e-05
cg04302284	0.168497	1.18352	12	56367790	RAB5B	TSS200	Island	4.84978e-05
cg12565914	0.168011	1.18295	11	47270322	ACP2	1stExon	Island	5.20063e-08
cg24482226	0.167656	1.18253	16	19010286	TMC7	Body	NA	1.97074e-06
cg00303982	0.167083	1.18185	8	145556952	SCRT1	Body	Island	1.83162e-05
cg13014422	0.1669	1.18164	11	47270581	NR1H3	5'UTR	Island	5.38671e-05
cg12858746	0.166522	1.18119	11	47235847	DDB2	TSS1500	N_Shore	3.10296e-06
cg07791997	0.166284	1.18091	11	73882526	PPME1	1stExon	Island	6.64672e-06
cg24828465	0.165229	1.17966	11	64072910	ESRRA	TSS200	Island	5.43179e-05
cg15101292	0.165065	1.17947	5	150460847	TNIP1	TSS200	Island	9.0387e-07
cg15922553	0.164378	1.17866	6	163711878	PACRG	Body	NA	6.44879e-07
cg09680007	0.164218	1.17847	1	153521909	S100A3	TSS200	NA	1.14732e-05
cg23451311	0.163882	1.17808	1	44679275	DMAP1	5'UTR	Island	3.70691e-05
cg03884783	0.163758	1.17793	19	37957997	ZNF569	5'UTR	Island	4.94105e-06
cg12674201	0.163543	1.17768	17	26684581	POLDIP2	1stExon	Island	4.26202e-06
cg16176568	0.163328	1.17742	14	89258532	EML5	Body	Island	5.66346e-07
cg00388479	0.162751	1.17674	19	47354305	AP2S1	TSS200	S_Shore	7.2063e-08
cg02652260	0.162437	1.17637	21	18985383	BTG3	TSS200	Island	3.4549e-05
cg26668036	0.161974	1.17583	12	22199391	CMAS	1stExon	Island	2.01925e-05
cg10768391	0.161865	1.1757	6	16239574	GMPR	Body	S_Shore	1.00165e-05
cg07495748	0.161043	1.17474	18	43967176	RNF165	5'UTR	NA	7.70946e-05
cg00121533	0.160668	1.17429	1	75199117	CRYZ	TSS200	NA	2.15588e-07
cg11081729	0.160629	1.17425	19	53662467	ZNF347	TSS200	Island	3.98832e-05
cg22306173	0.160091	1.17362	22	46368025	WNT7B	Body	Island	5.56612e-07
cg01509843	0.159452	1.17287	8	143695822	ARC	5'UTR	Island	7.8337e-07
cg14460343	0.15902	1.17236	6	33172572	HSD17B8	Body	Island	5.54566e-05
cg00262776	0.157669	1.17078	12	14720726	PLBD1	1stExon	Island	2.02605e-08
cg26194633	0.157535	1.17062	7	44837033	PPIA	Body	S_Shore	9.92429e-06
cg02896624	0.156315	1.16919	8	59465526	SDCBP	TSS1500	Island	2.98529e-05
cg26548311	0.156197	1.16906	15	52821789	MYO5A	TSS1500	S_Shore	1.81132e-05
cg24278027	0.156085	1.16893	16	53407328	LOC102723373	TSS200	Island	1.08147e-06
cg19775898	0.155856	1.16866	14	20929668	TMEM55B	TSS200	Island	3.99639e-08
cg13313836	0.155431	1.16816	15	60687284	ANXA2	5'UTR	N_Shelf	7.0871e-05
cg24821313	0.155093	1.16777	6	52285432	EFHC1	Body	S_Shore	7.22257e-05
cg25739003	0.153566	1.16598	11	62341260	EEF1G	Body	Island	3.55748e-06
cg13744868	0.151366	1.16342	17	38804606	SMARCE1	TSS1500	Island	2.95942e-06
cg19486271	0.149393	1.16113	11	47235900	DDB2	TSS1500	N_Shore	4.26371e-07
cg18198707	0.149347	1.16108	12	109535998	UNG	TSS200	Island	1.18351e-05
cg03934572	0.149294	1.16101	7	93633877	BET1	TSS200	Island	1.00313e-05
cg08142775	0.149105	1.16079	1	35497655	ZMYM6	TSS200	S_Shore	6.89534e-06
cg24810439	0.148388	1.15996	12	117317515	HRK	3'UTR	Island	4.88717e-06
cg12674192	0.147932	1.15943	8	33342777	MAK16	Body	Island	9.75841e-06
cg00690746	0.147477	1.15891	1	226496265	LIN9	Body	N_Shore	8.19864e-07
cg09693631	0.146681	1.15798	10	97453851	TCTN3	1stExon	Island	4.68207e-07
cg25853441	0.146227	1.15746	17	63781597	CEP112	Body	NA	7.78969e-05
cg26528000	0.1461	1.15731	9	100069633	CCDC180	TSS1500	N_Shore	1.77684e-05
cg20354552	0.145763	1.15692	17	33760249	SLFN12	TSS1500	NA	8.3816e-07
cg22398523	0.144917	1.15594	1	249120669	SH3BP5L	TSS1500	Island	6.98189e-05
cg17476499	0.144787	1.15579	12	7014096	LRRC23	1stExon	NA	7.25647e-07
cg22068467	0.142661	1.15334	17	73084845	SLC16A5	5'UTR	S_Shore	4.03207e-05
cg17071639	0.142344	1.15297	11	125365478	FEZ1	5'UTR	Island	5.65462e-06
cg09679802	0.142204	1.15281	14	70531119	SLC8A3	5'UTR	NA	3.67456e-05
cg02450646	0.1415	1.152	4	25235614	PI4K2B	TSS200	Island	2.96071e-05
cg25911468	0.141446	1.15194	4	157997178	GLRB	TSS1500	Island	1.3852e-05
cg16376691	0.141412	1.1519	1	100315485	AGL	TSS1500	Island	6.88991e-06
cg14233666	0.141186	1.15164	6	36410606	PXT1	1stExon	Island	3.16157e-08
cg06551387	0.140727	1.15111	21	38071323	SIM2	TSS200	Island	1.98782e-05
cg26662298	0.140719	1.1511	7	39663190	RALA	1stExon	Island	7.4982e-05
cg02144797	0.140528	1.15088	1	228783573	DUSP5P1	Body	Island	5.75573e-06
cg02590188	0.140463	1.15081	1	178254546	RASAL2	Body	NA	4.05967e-05
cg26663686	0.13961	1.14983	8	144241809	LY6H	5'UTR	Island	6.51825e-08
cg21906852	0.139008	1.14913	1	75198582	TYW3	TSS1500	NA	1.21645e-05
cg20453975	0.13869	1.14877	12	97300811	NEDD1	TSS200	Island	5.23336e-05
cg20690798	0.138206	1.14821	6	110012577	AKD1	TSS200	Island	5.32507e-05
cg05423209	0.137225	1.14709	4	166033407	TMEM192	Body	Island	9.84702e-07
cg10233654	0.135733	1.14538	12	89744621	DUSP6	Body	N_Shore	7.49769e-05
cg06820586	0.135649	1.14528	14	60337013	RTN1	Body	Island	7.84696e-06
cg23815582	0.135124	1.14468	1	220101945	SLC30A10	5'UTR	Island	4.02285e-05
cg12606771	0.133807	1.14317	19	53141769	ZNF83	TSS200	Island	1.46939e-05
cg03537942	0.133519	1.14284	7	139167547	KLRG2	Body	Island	9.41343e-06
cg01085389	0.133453	1.14277	20	44540160	PLTP	TSS1500	S_Shore	3.16702e-06
cg15876000	0.133204	1.14248	3	49067026	IMPDH2	TSS200	S_Shore	2.06893e-05
cg16236779	0.132549	1.14173	10	104905387	NT5C2	Body	NA	1.65277e-07
cg09890214	0.131617	1.14067	12	120884048	TRIAP1	1stExon	Island	2.48558e-05
cg19187046	0.131305	1.14032	14	23652887	SLC7A8	TSS200	NA	5.45983e-05
cg16739796	0.130406	1.13929	13	78493854	EDNRB	TSS1500	S_Shore	3.98808e-06
cg03052632	0.128981	1.13767	12	57634626	NDUFA4L2	TSS200	N_Shore	1.65721e-05
cg06948190	0.128678	1.13732	6	35270956	DEF6	Body	NA	4.89222e-05
cg11477110	0.128214	1.1368	19	3985654	EEF2	TSS200	Island	2.18341e-05
cg03199721	0.127641	1.13615	4	75023540	MTHFD2L	TSS1500	N_Shore	1.85476e-05
cg00954566	0.124048	1.13207	10	102106405	SCD	TSS1500	Island	1.20021e-05
cg03094855	0.123931	1.13194	5	169010606	SPDL1	TSS200	Island	6.29574e-06
cg09553058	0.123525	1.13148	12	92539873	BTG1	TSS1500	Island	7.71864e-06
cg13551228	0.123063	1.13096	9	140727297	EHMT1	Body	N_Shore	4.92254e-06
cg24353236	0.122727	1.13058	11	47270908	NR1H3	5'UTR	S_Shore	3.88529e-05
cg16321164	0.121891	1.12963	10	104005342	GBF1	1stExon	Island	3.05916e-05
cg17436224	0.121533	1.12923	14	23299104	MRPL52	5'UTR	Island	6.28929e-05
cg18110535	0.121085	1.12872	18	3012413	LPIN2	TSS1500	N_Shore	4.73764e-05
cg27381740	0.118568	1.12588	1	161147424	B4GALT3	5'UTR	Island	2.82312e-05
cg11700230	0.118442	1.12574	6	33159353	COL11A2	Body	N_Shore	7.63193e-05
cg10064079	0.118363	1.12565	20	44600917	ZNF335	TSS200	Island	1.63303e-05
cg08607755	0.117898	1.12513	22	18632755	USP18	TSS200	Island	5.13414e-05
cg18172591	0.117654	1.12486	2	114384913	RPL23AP7	TSS200	Island	1.76577e-05
cg23017654	0.117586	1.12478	17	40346486	GHDC	5'UTR	NA	6.15518e-05
cg16833059	0.117303	1.12446	21	47706713	MCM3AP	TSS1500	S_Shore	4.41795e-05
cg08233448	0.116911	1.12402	14	21978798	METTL3	Body	N_Shore	1.0697e-05
cg14587446	0.116885	1.12399	7	150672364	KCNH2	Body	Island	2.32786e-05
cg14473339	0.11681	1.12391	22	39716175	SNORD43	TSS1500	S_Shore	4.8557e-05
cg00187380	0.116215	1.12324	12	54427384	HOXC4	5'UTR	Island	4.63642e-05
cg14533361	0.115017	1.12189	15	59981794	BNIP2	TSS200	Island	4.09173e-06
cg25669900	0.114642	1.12147	5	133861733	PHF15	TSS200	Island	1.6246e-05
cg11941507	0.113538	1.12023	3	133524510	SRPRB	TSS200	N_Shore	7.47365e-05
cg24726496	0.11189	1.11839	22	30752124	SF3A1	Body	N_Shore	5.07844e-05
cg16219178	0.110159	1.11646	22	29784644	AP1B1	TSS200	Island	5.58226e-05
cg12847373	0.108698	1.11483	13	78493349	EDNRB	TSS1500	Island	4.70498e-05
cg24182083	0.1072	1.11316	6	32941163	BRD2	Body	S_Shore	2.12213e-05
cg13880228	0.107066	1.11301	5	35230343	PRLR	5'UTR	NA	2.36211e-05
cg21801127	0.106521	1.1124	12	65672174	MSRB3	TSS1500	N_Shore	4.76729e-05
cg07889058	0.103434	1.10897	5	140079870	ZMAT2	TSS200	NA	3.96468e-05
cg26112243	0.103238	1.10875	19	19249429	TMEM161A	TSS200	Island	2.42858e-05
cg23361197	0.102887	1.10837	12	95461590	NR2C1	5'UTR	NA	7.16067e-05
cg07773038	0.101084	1.10637	6	136978945	MAP3K5	Body	NA	7.77473e-05
cg01391346	0.0990522	1.10412	6	99873300	SFRS18	TSS200	S_Shore	2.51483e-05
cg26760051	0.0983996	1.1034	5	66300430	LOC101928794	TSS1500	S_Shore	1.27304e-05
cg23197860	0.0966442	1.10147	4	113558550	LARP7	5'UTR	Island	1.16203e-05
cg02623200	0.0961666	1.10094	1	118727658	SPAG17	Body	N_Shore	6.21852e-05
cg03053687	0.0948148	1.09946	5	177019044	TMED9	TSS200	N_Shore	8.13972e-05
cg07327328	0.0937548	1.09829	20	34042631	CEP250	TSS1500	N_Shore	7.90465e-05
cg17742993	0.0930472	1.09751	19	53607199	ZNF160	TSS1500	S_Shore	7.4068e-05
cg02647989	0.0920053	1.09637	16	4452295	CORO7	Body	NA	2.46665e-06
cg20203915	0.0890914	1.09318	3	187871836	LPP	5'UTR	Island	3.4555e-05
cg01670098	0.0890137	1.0931	1	39748831	MACF1	Body	NA	3.27785e-05
cg20926681	0.0866959	1.09056	8	102218435	ZNF706	TSS1500	Island	1.89126e-05
cg15855036	0.0858931	1.08969	14	20929106	TMEM55B	Body	N_Shore	7.81103e-05
cg13179983	0.0834904	1.08707	19	18264162	PIK3R2	5'UTR	Island	8.26318e-05
cg07306676	-0.0848318	0.918667	12	133220579	POLE	Body	NA	7.3304e-05
cg17036418	-0.0863213	0.917299	17	33417113	RFFL	TSS1500	S_Shore	7.74572e-05
cg25322146	-0.0864627	0.91717	7	72277651	TYW1B	ExonBnd	NA	2.40673e-05
cg03865944	-0.0877373	0.916001	6	47474397	CD2AP	Body	NA	5.80342e-05
cg26294458	-0.0880507	0.915714	11	124973869	TMEM218	TSS1500	NA	3.20697e-05
cg18919323	-0.088592	0.915219	12	111801411	FAM109A	5'UTR	S_Shore	1.11891e-05
cg17593936	-0.0899129	0.914011	7	129252427	NRF1	5'UTR	Island	2.33894e-05
cg13731776	-0.0901052	0.913835	9	127130202	PSMB7	Body	NA	6.68859e-05
cg16904106	-0.0915612	0.912505	20	62521331	TPD52L2	Body	NA	2.62596e-05
cg00845883	-0.0916439	0.91243	11	69923693	ANO1	TSS1500	N_Shore	7.74716e-05
cg27350687	-0.0920546	0.912055	2	44000208	DYNC2LI1	TSS1500	NA	6.22608e-05
cg04344917	-0.0925186	0.911632	10	94351686	KIF11	TSS1500	N_Shore	4.86564e-05
cg11657701	-0.0930856	0.911116	15	41731149	RTF1	Body	NA	4.92945e-05
cg04594027	-0.0936175	0.910631	7	124498272	POT1	Body	NA	7.03422e-05
cg05652528	-0.0947045	0.909642	2	25551575	DNMT3A	5'UTR	NA	4.072e-05
cg08227938	-0.0956595	0.908773	17	42807681	DBF4B	Body	NA	6.57437e-06
cg16013295	-0.0963599	0.908137	4	143434944	INPP4B	5'UTR	NA	8.06186e-09
cg05124365	-0.0993256	0.905448	6	43073385	PTK7	Body	NA	6.32037e-05
cg10146112	-0.0994753	0.905312	10	134566222	INPP5A	Body	N_Shore	5.76191e-05
cg22478094	-0.0997806	0.905036	12	54655026	CBX5	5'UTR	NA	2.57906e-05
cg03913136	-0.101488	0.903492	17	35872861	DUSP14	Body	Island	1.20616e-05
cg04170853	-0.101942	0.903082	16	2495399	CCNF	Body	NA	2.29497e-06
cg04959196	-0.102698	0.902399	6	31760047	VARS	Body	N_Shelf	1.64657e-05
cg07488634	-0.103741	0.901458	5	172284120	ERGIC1	Body	NA	9.1333e-08
cg05509359	-0.103744	0.901456	11	70432884	SHANK2	Body	NA	4.04035e-05
cg12411159	-0.103837	0.901373	5	67539577	PIK3R1	Body	NA	2.81793e-05
cg15780140	-0.105102	0.900233	15	31000526	LOC100288637	Body	NA	7.71882e-08
cg14899653	-0.105232	0.900116	17	17776622	TOM1L2	Body	NA	2.85887e-05
cg03469910	-0.105589	0.899794	16	48278066	LONP2	TSS200	Island	5.89547e-05
cg16768953	-0.106631	0.898857	11	77300361	AQP11	TSS1500	Island	7.54347e-05
cg04615531	-0.107026	0.898502	19	3202508	NCLN	Body	S_Shore	3.18175e-05
cg18730318	-0.107323	0.898235	7	2129582	MAD1L1	Body	NA	6.51711e-05
cg01871595	-0.107804	0.897804	13	39336304	FREM2	Body	NA	1.59211e-06
cg26362368	-0.107836	0.897775	1	10675623	PEX14	Body	NA	8.97702e-09
cg07645888	-0.109522	0.896263	2	62932961	EHBP1	TSS1500	Island	7.16914e-05
cg05164350	-0.109814	0.896001	14	75537863	FAM164C	Body	S_Shore	1.97256e-05
cg16433632	-0.110299	0.895567	2	238778589	RAMP1	Body	NA	5.17089e-05
cg09865425	-0.110366	0.895507	7	86782513	DMTF1	5'UTR	S_Shore	2.46371e-05
cg23042404	-0.111689	0.894322	1	54794365	SSBP3	Body	NA	4.08291e-05
cg11203741	-0.112228	0.89384	12	13155224	HTR7P1	Body	S_Shore	5.92309e-05
cg12649208	-0.113051	0.893105	17	48548533	ACSF2	Body	S_Shore	3.83534e-06
cg15889424	-0.113653	0.892568	21	33749529	SNORA80	Body	NA	3.32818e-05
cg17214222	-0.113754	0.892478	10	93083330	LOC100188947	Body	NA	6.24476e-05
cg01133779	-0.113828	0.892412	3	16371295	RFTN1	Body	NA	3.4309e-05
cg13197214	-0.11433	0.891963	9	134141121	FAM78A	Body	NA	2.96822e-05
cg07272089	-0.115079	0.891296	11	71194855	NADSYN1	Body	NA	7.53482e-05
cg05618517	-0.115545	0.890881	15	34635876	NUTM1	5'UTR	NA	7.02904e-05
cg27567495	-0.117134	0.889466	3	53877436	CHDH	5'UTR	N_Shelf	5.07997e-07
cg12309172	-0.119415	0.887439	15	91454691	MAN2A2	Body	NA	5.11179e-06
cg22510412	-0.119771	0.887124	20	36149121	BLCAP	5'UTR	Island	1.50492e-06
cg26675379	-0.120289	0.886664	5	1501640	LPCAT1	Body	NA	2.87203e-05
cg10719689	-0.12029	0.886663	20	49628149	KCNG1	5'UTR	S_Shore	5.10916e-05
cg01719223	-0.121888	0.885247	7	2205727	MAD1L1	Body	NA	9.41443e-06
cg25255847	-0.122707	0.884523	20	62360072	ZGPAT	Body	NA	6.82267e-05
cg04259027	-0.123198	0.884088	2	36695610	CRIM1	Body	NA	7.23802e-05
cg18057959	-0.123451	0.883865	10	126694753	CTBP2	Body	NA	7.37107e-05
cg24808667	-0.124344	0.883076	2	179316250	PRKRA	TSS1500	Island	4.94606e-05
cg02117859	-0.124543	0.8829	7	2417944	EIF3B	Body	N_Shore	5.02789e-05
cg25368917	-0.12512	0.882391	12	124788627	FAM101A	5'UTR	Island	3.94817e-05
cg03096727	-0.125867	0.881732	1	26898510	RPS6KA1	Body	NA	2.01084e-05
cg15831998	-0.126408	0.881255	6	119470324	FAM184A	1stExon	NA	6.78205e-05
cg13909381	-0.126481	0.881191	1	26073062	MAN1C1	Body	NA	6.20018e-06
cg10935026	-0.126654	0.881039	1	6434560	ACOT7	Body	NA	5.8997e-05
cg24902362	-0.127635	0.880175	1	70394199	LRRC7	Body	NA	2.25596e-05
cg27274322	-0.128007	0.879847	4	1357073	KIAA1530	Body	NA	1.11824e-05
cg17032081	-0.128091	0.879773	17	76968750	LGALS3BP	Body	NA	8.59997e-08
cg14133014	-0.128871	0.879087	13	21292142	IL17D	Body	N_Shelf	3.69667e-05
cg12686631	-0.128909	0.879054	2	216661321	LINC00607	Body	NA	5.01114e-05
cg12044703	-0.129296	0.878714	17	60973054	MIR548W	Body	NA	5.04792e-06
cg16254746	-0.130297	0.877835	6	30698843	FLOT1	Body	NA	3.29538e-05
cg04305943	-0.130854	0.877346	1	203697703	ATP2B4	Body	NA	9.06777e-06
cg01557215	-0.13122	0.877025	20	3185377	DDRGK1	TSS200	Island	1.02475e-05
cg12006375	-0.131381	0.876884	13	51640315	GUCY1B2	TSS200	NA	1.34009e-05
cg09918756	-0.132358	0.876027	2	122283716	CLASP1	Body	N_Shelf	4.78117e-06
cg05007997	-0.132412	0.87598	2	219246985	SLC11A1	1stExon	NA	4.53545e-05
cg05204064	-0.13314	0.875343	16	58044594	USB1	Body	NA	3.62992e-05
cg15950273	-0.133816	0.874751	14	103367306	TRAF3	Body	NA	6.43493e-06
cg18190219	-0.134839	0.873857	22	46762943	CELSR1	Body	Island	1.7287e-05
cg22877480	-0.135168	0.873569	6	44355161	CDC5L	TSS200	Island	7.68408e-05
cg13618969	-0.135215	0.873528	9	129184186	FAM125B	Body	NA	3.44762e-09
cg10462529	-0.136574	0.872342	17	78880748	RPTOR	Body	S_Shore	9.89272e-06
cg04682905	-0.137929	0.87116	7	5523636	FBXL18	Body	N_Shelf	5.89224e-06
cg02094337	-0.139691	0.869627	17	80542118	FOXK2	Body	Island	9.72015e-06
cg14224196	-0.140796	0.868667	9	134183545	PPAPDC3	Body	Island	6.29068e-05
cg20049435	-0.141695	0.867886	14	69563339	DCAF5	Body	NA	1.02094e-05
cg16909579	-0.141924	0.867687	2	220424259	OBSL1	Body	N_Shelf	3.04167e-05
cg13975540	-0.14274	0.86698	4	25313929	ZCCHC4	TSS1500	N_Shore	3.97109e-07
cg09797063	-0.142958	0.866791	19	38041600	ZNF540	TSS1500	S_Shore	3.85617e-05
cg02293852	-0.143081	0.866684	1	29607330	PTPRU	Body	NA	3.83693e-05
cg16486132	-0.143094	0.866672	16	74400946	LOC283922	Body	N_Shore	2.95301e-05
cg10001720	-0.143473	0.866344	1	31231363	LAPTM5	TSS1500	NA	1.62126e-05
cg03417156	-0.144062	0.865834	19	14043646	PODNL1	Body	Island	8.07871e-05
cg06064269	-0.144201	0.865714	2	230136510	PID1	TSS1500	S_Shore	7.53649e-05
cg19808587	-0.145223	0.864829	1	28520874	PTAFR	TSS1500	NA	4.05176e-05
cg09568279	-0.146547	0.863685	2	99125101	INPP4A	5'UTR	NA	3.0014e-05
cg06315117	-0.146954	0.863333	15	63496161	RAB8B	Body	NA	4.38962e-06
cg14557669	-0.14703	0.863268	17	30986124	MYO1D	ExonBnd	NA	1.89229e-05
cg00716819	-0.148275	0.862194	10	71882625	AIFM2	Body	NA	1.17071e-07
cg15169565	-0.149024	0.861549	3	129303247	PLXND1	Body	NA	2.16907e-05
cg09883841	-0.149073	0.861506	11	64360872	SLC22A12	Body	NA	4.46714e-05
cg06303635	-0.150532	0.860251	10	45958759	MARCH8	Body	NA	9.37953e-06
cg08238388	-0.150987	0.859859	17	66301554	ARSG	5'UTR	NA	5.362e-05
cg08183317	-0.151018	0.859832	13	114261934	TFDP1	Body	S_Shore	1.93712e-05
cg17191813	-0.151145	0.859723	16	3532548	NAA60	Body	N_Shelf	1.97757e-06
cg10191051	-0.153227	0.857935	2	33737819	RASGRP3	TSS1500	NA	5.77485e-05
cg20427981	-0.153966	0.857301	7	117864187	ANKRD7	TSS1500	NA	6.42499e-05
cg01202296	-0.154445	0.856891	5	148758970	IL17B	TSS200	NA	3.96138e-05
cg13687114	-0.155068	0.856357	19	7532014	ARHGEF18	Body	Island	6.08885e-06
cg19345417	-0.155226	0.856221	4	184931631	STOX2	Body	NA	6.6153e-05
cg01082057	-0.155522	0.855969	7	750720	PRKAR1B	Body	N_Shore	7.5312e-05
cg08115172	-0.155614	0.855889	1	1990868	PRKCZ	Body	Island	7.18061e-06
cg04973750	-0.156499	0.855132	9	138395808	MRPS2	Body	S_Shelf	6.65555e-05
cg09556527	-0.156637	0.855015	1	1239259	ACAP3	Body	N_Shelf	4.3124e-06
cg09384214	-0.156643	0.855009	8	8859073	ERI1	TSS1500	N_Shore	4.55357e-05
cg03301831	-0.157062	0.854651	2	55210613	RTN4	Body	NA	6.31779e-05
cg20128773	-0.158386	0.85352	2	236923534	AGAP1	Body	NA	3.69725e-05
cg13588224	-0.158501	0.853422	19	3674964	PIP5K1C	Body	N_Shore	2.75039e-06
cg13760253	-0.159076	0.852931	8	66932700	DNAJC5B	TSS1500	NA	2.73796e-05
cg07070043	-0.159809	0.852306	10	48389148	RBP3	1stExon	Island	4.24572e-05
cg18722841	-0.160168	0.852001	11	71954982	PHOX2A	1stExon	Island	8.24773e-05
cg25853005	-0.160508	0.851711	11	67050713	ADRBK1	ExonBnd	N_Shore	3.58344e-05
cg12884141	-0.160627	0.85161	11	68191091	LRP5	Body	Island	7.7848e-07
cg13699513	-0.161045	0.851254	22	45943092	FBLN1	ExonBnd	NA	2.05553e-06
cg03021297	-0.161294	0.851042	16	88986307	CBFA2T3	5'UTR	NA	8.48933e-07
cg01249480	-0.161307	0.851031	15	30968284	LOC100288637	Body	NA	7.49283e-05
cg14408059	-0.16215	0.850314	14	32169802	NUBPL	Body	NA	6.44491e-06
cg09507561	-0.16245	0.850058	16	16236430	ABCC1	3'UTR	NA	1.38126e-05
cg18143757	-0.162671	0.849871	16	61523	DDX11L10	TSS200	NA	7.51862e-05
cg23052930	-0.163115	0.849493	14	102910106	TECPR2	Body	NA	8.947e-06
cg09180788	-0.164741	0.848113	15	91459571	MAN2A2	Body	NA	1.87002e-05
cg01584473	-0.165997	0.847049	7	100663367	MUC17	5'UTR	NA	1.96531e-05
cg16923934	-0.166184	0.84689	16	1742458	HN1L	Body	NA	7.22013e-08
cg07503059	-0.166391	0.846715	5	111753938	EPB41L4A	Body	N_Shore	4.95441e-07
cg07590621	-0.167036	0.846169	11	76831806	CAPN5	Body	NA	4.84615e-06
cg07349094	-0.167744	0.84557	2	100759014	AFF3	1stExon	NA	5.11339e-05
cg26227523	-0.167857	0.845475	15	77287243	PSTPIP1	TSS1500	NA	8.07635e-05
cg12468647	-0.167918	0.845423	15	75975061	CSPG4	Body	Island	7.61259e-06
cg04172348	-0.168081	0.845285	3	12046004	SYN2	1stExon	Island	4.28208e-05
cg07621227	-0.168147	0.845229	17	36636331	ARHGAP23	Body	S_Shelf	1.0913e-06
cg12879381	-0.168899	0.844594	18	12326166	TUBB6	3'UTR	S_Shore	4.78892e-08
cg14709671	-0.169685	0.843931	6	136948959	LOC101928461	TSS1500	NA	1.78759e-08
cg07596819	-0.170681	0.84309	4	184922382	STOX2	Body	NA	6.85315e-05
cg23272369	-0.173167	0.840997	12	11002071	PRR4	1stExon	NA	4.78425e-06
cg18880500	-0.173317	0.840871	1	53392492	SCP2	TSS1500	N_Shore	6.93166e-05
cg23924326	-0.173591	0.840641	4	148848918	ARHGAP10	Body	NA	2.46761e-14
cg08929390	-0.174074	0.840235	7	10979341	NDUFA4	Body	N_Shore	7.597e-05
cg17030562	-0.174982	0.839472	11	120206461	ARHGEF12	TSS1500	Island	3.81388e-05
cg16135395	-0.176955	0.837817	14	92573832	ATXN3	TSS1500	S_Shore	3.51333e-07
cg18100734	-0.177405	0.83744	4	40440904	RBM47	Body	Island	3.77212e-05
cg25823893	-0.177695	0.837198	6	169901484	WDR27	Body	NA	6.56918e-07
cg03971503	-0.1793	0.835855	11	66620494	PC	Body	N_Shelf	4.23349e-05
cg12386285	-0.182228	0.833411	4	121786690	PRDM5	Body	NA	1.65837e-05
cg15137675	-0.183312	0.832509	17	18760103	PRPSAP2	TSS1500	N_Shore	5.59662e-05
cg06240737	-0.183755	0.83214	11	116969502	SIK3	TSS1500	Island	5.54039e-06
cg26841425	-0.184596	0.83144	10	45958771	MARCH8	Body	NA	7.18808e-05
cg07815878	-0.18475	0.831312	4	184872086	STOX2	Body	NA	2.95754e-06
cg24881289	-0.184781	0.831287	17	40822424	PLEKHH3	Body	Island	1.81493e-05
cg06406458	-0.18613	0.830166	10	128810499	DOCK1	Body	NA	6.10346e-06
cg00472375	-0.186616	0.829762	8	23315376	ENTPD4	TSS1500	Island	1.69627e-05
cg23701184	-0.186933	0.829499	7	100030314	MEPCE	Body	N_Shelf	8.29145e-05
cg02677328	-0.187103	0.829358	6	52267982	PAQR8	5'UTR	Island	6.05208e-06
cg18611668	-0.188041	0.828581	5	89825908	LYSMD3	TSS1500	S_Shore	2.1718e-05
cg20571858	-0.188588	0.828128	2	133010896	ANKRD30BL	Body	N_Shore	7.67516e-05
cg26724572	-0.188894	0.827875	15	25226703	PAR-SN	TSS1500	NA	3.14608e-07
cg27627674	-0.18924	0.827588	8	33448880	DUSP26	3'UTR	NA	3.25242e-05
cg22773729	-0.189335	0.827509	16	77988091	VAT1L	Body	NA	5.13035e-08
cg24754199	-0.191341	0.825851	10	559376	DIP2C	Body	NA	2.63105e-07
cg17619755	-0.192777	0.824666	6	31760629	VARS	Body	N_Shelf	2.31264e-06
cg07650396	-0.193033	0.824455	17	39410774	KRTAP9-9	TSS1500	NA	5.33671e-05
cg04284660	-0.193118	0.824384	19	3959669	DAPK3	Body	Island	1.20493e-05
cg05857825	-0.193189	0.824326	20	31408213	MAPRE1	5'UTR	S_Shore	7.70396e-06
cg06703795	-0.193655	0.823942	16	1551666	TELO2	ExonBnd	S_Shore	5.53183e-06
cg26480358	-0.19377	0.823847	19	1817630	MIR1909	TSS1500	N_Shore	4.04319e-09
cg20558790	-0.194501	0.823245	11	8274406	LMO1	Body	NA	9.02962e-06
cg05226172	-0.194523	0.823227	7	1585897	TMEM184A	3'UTR	N_Shore	4.41723e-05
cg09233980	-0.194786	0.82301	22	47069799	GRAMD4	Body	Island	1.94825e-07
cg03403525	-0.195775	0.822197	16	89348167	ANKRD11	Body	Island	9.43073e-10
cg01433441	-0.195813	0.822166	14	53619851	LOC101927620	TSS1500	Island	5.68693e-06
cg07455318	-0.197038	0.82116	14	91772383	CCDC88C	Body	S_Shore	5.32307e-05
cg14904433	-0.197651	0.820656	1	205718364	NUCKS1	Body	Island	9.93629e-06
cg16010707	-0.198319	0.820108	12	83081048	TMTC2	1stExon	Island	1.0023e-05
cg05587400	-0.200358	0.818438	10	5817943	GDI2	Body	NA	1.90971e-06
cg13653668	-0.20082	0.81806	1	155113670	DPM3	TSS1500	S_Shore	6.2103e-05
cg23743543	-0.201544	0.817467	13	31839589	B3GALTL	Body	NA	6.39731e-05
cg03162326	-0.204083	0.815394	6	107955218	SOBP	Body	Island	7.6758e-06
cg23764533	-0.204382	0.815151	6	168476759	FRMD1	TSS1500	Island	6.78066e-05
cg06718139	-0.205273	0.814425	2	8887278	KIDINS220	Body	NA	4.03461e-06
cg18785380	-0.206822	0.813164	1	237991911	RYR2	Body	NA	2.93948e-05
cg08527307	-0.207425	0.812674	1	112045901	ADORA3	5'UTR	NA	6.54547e-05
cg06470568	-0.208062	0.812157	12	124830716	NCOR2	Body	S_Shore	4.47554e-12
cg20113773	-0.210249	0.810383	16	1538648	PTX4	TSS200	S_Shore	1.97539e-07
cg15103100	-0.211349	0.809492	2	114748741	LINC01191	Body	NA	7.48344e-05
cg03140026	-0.211526	0.809348	17	78517151	RPTOR	TSS1500	N_Shore	5.54662e-05
cg13138187	-0.212337	0.808692	5	176931315	DOK3	Body	Island	3.83448e-05
cg00638396	-0.213338	0.807883	1	228424452	OBSCN	Body	NA	7.27162e-05
cg17183999	-0.21357	0.807696	16	8998406	USP7	ExonBnd	NA	2.2903e-07
cg25241502	-0.214006	0.807343	19	39038342	RYR1	Body	NA	7.46906e-06
cg11321237	-0.214142	0.807233	11	124955647	SLC37A2	Body	NA	1.28327e-06
cg25056332	-0.215458	0.806172	14	64682466	SYNE2	Body	NA	4.0511e-05
cg06583108	-0.216191	0.805581	12	85430029	TSPAN19	1stExon	NA	2.88277e-09
cg23042387	-0.218626	0.803622	10	652485	DIP2C	Body	Island	1.02764e-05
cg04211737	-0.219066	0.803268	8	11627133	NEIL2	TSS200	Island	4.75951e-05
cg24919972	-0.220696	0.80196	3	46037608	FYCO1	TSS1500	S_Shore	1.02678e-05
cg15668060	-0.220989	0.801726	1	111433872	CD53	5'UTR	NA	5.92024e-05
cg01176538	-0.221368	0.801422	2	97405546	LMAN2L	Body	Island	2.25451e-05
cg06096427	-0.221533	0.801289	4	529858	PIGG	Body	Island	8.67236e-11
cg17018353	-0.22212	0.800819	21	47551121	COL6A2	Body	N_Shore	2.44827e-05
cg09479783	-0.222903	0.800193	12	124796409	FAM101A	Body	N_Shelf	3.28854e-06
cg22664129	-0.223549	0.799676	8	29580758	LINC00589	Body	NA	6.86848e-06
cg17987135	-0.224045	0.799279	6	119471418	FAM184A	TSS1500	NA	2.55837e-06
cg20749424	-0.22473	0.798732	17	79124325	AATK	Body	NA	6.44451e-05
cg03850529	-0.226009	0.797711	17	66942706	ABCA8	5'UTR	NA	5.09331e-05
cg21061185	-0.228052	0.796083	8	24243968	LOC101929294	Body	NA	2.32692e-08
cg20566450	-0.228522	0.795708	5	31854651	PDZD2	Body	N_Shore	3.32195e-06
cg17703554	-0.228772	0.79551	8	88886339	DCAF4L2	TSS200	Island	5.44929e-08
cg05144129	-0.231115	0.793648	17	4691372	GLTPD2	TSS1500	N_Shore	2.10373e-05
cg19291075	-0.231253	0.793539	6	30920763	DPCR1	Body	N_Shelf	1.75184e-05
cg16212534	-0.232413	0.792619	17	10560928	MYH3	TSS1500	NA	6.71779e-05
cg07499182	-0.236218	0.789608	13	33825496	STARD13	Body	NA	1.29891e-05
cg12033043	-0.236246	0.789587	8	10696639	PINX1	Body	N_Shore	3.19797e-05
cg11080549	-0.236875	0.78909	5	92909968	FLJ42709	Body	S_Shore	5.30181e-05
cg05592996	-0.237572	0.78854	3	47823995	SMARCC1	TSS1500	S_Shore	3.25394e-05
cg15712076	-0.240741	0.786045	4	111437846	ENPEP	Body	NA	2.11233e-06
cg13650856	-0.242016	0.785044	2	63005412	EHBP1	Body	NA	6.74771e-09
cg08472781	-0.242312	0.784811	11	100935839	PGR	Body	NA	5.66994e-06
cg20938154	-0.24251	0.784656	19	40597336	ZNF780A	TSS1500	S_Shore	2.25402e-05
cg05346042	-0.2429	0.78435	1	7507128	CAMTA1	Body	NA	8.39935e-06
cg18776876	-0.2462	0.781766	11	67176946	TBC1D10C	Body	Island	3.93853e-06
cg17436298	-0.246993	0.781146	1	237947345	RYR2	Body	Island	8.53099e-06
cg07015775	-0.248018	0.780346	1	86174125	ZNHIT6	TSS200	Island	5.38469e-05
cg25828381	-0.248234	0.780178	2	132233769	TUBA3D	1stExon	Island	1.56678e-07
cg01840889	-0.248288	0.780135	19	37881410	ZNF527	3'UTR	NA	3.63025e-08
cg10589046	-0.24993	0.778855	16	3511533	NAA60	5'UTR	S_Shelf	1.44555e-05
cg15938529	-0.250656	0.77829	8	1460569	DLGAP2	5'UTR	NA	1.86263e-06
cg16088107	-0.255482	0.774543	12	133066646	FBRSL1	TSS1500	N_Shore	6.27906e-05
cg11972062	-0.255743	0.774341	17	21214546	MAP2K3	Body	NA	2.15439e-07
cg13424649	-0.256154	0.774022	11	48327401	OR4S1	TSS1500	NA	6.76153e-05
cg16684668	-0.256321	0.773894	5	140044238	WDR55	TSS200	Island	4.49556e-05
cg19805062	-0.258473	0.77223	22	46654627	PKDREJ	1stExon	N_Shelf	1.65135e-05
cg12869100	-0.258732	0.77203	5	134698722	H2AFY	Body	NA	7.79411e-09
cg14075424	-0.259627	0.771339	19	13988235	NANOS3	1stExon	Island	5.62314e-05
cg17491537	-0.259876	0.771147	2	77625152	LRRTM4	Body	NA	2.39028e-05
cg27425110	-0.260582	0.770603	16	88228663	LOC101928880	Body	NA	1.65872e-05
cg05511442	-0.261324	0.770032	15	31003862	LOC100288637	Body	NA	1.57624e-11
cg11740026	-0.262033	0.769486	1	6093770	KCNAB2	5'UTR	NA	1.68957e-05
cg27095847	-0.262357	0.769237	6	160221218	PNLDC1	TSS200	Island	2.90437e-11
cg07489869	-0.265888	0.766525	13	20806730	GJB6	TSS200	Island	8.66685e-06
cg00319223	-0.265968	0.766463	8	2012508	MYOM2	Body	NA	3.70846e-05
cg15730074	-0.266116	0.76635	13	113744115	MCF2L	Body	N_Shore	6.04395e-05
cg08293392	-0.266849	0.765789	16	56710807	MT1IP	Body	S_Shore	2.07404e-05
cg27237288	-0.268798	0.764298	5	124896222	LOC101927460	Body	NA	2.00969e-05
cg07745886	-0.269309	0.763907	8	42150794	IKBKB	Body	NA	1.69542e-06
cg25897494	-0.270017	0.763366	1	87018503	CLCA4	Body	N_Shore	1.29404e-07
cg06616379	-0.270967	0.762642	10	44126686	ZNF32-AS3	Body	NA	1.56018e-07
cg20840370	-0.275993	0.758818	19	2866623	ZNF556	TSS1500	NA	7.12126e-05
cg07206630	-0.277937	0.757344	5	142066768	FGF1	5'UTR	NA	1.24933e-08
cg09667606	-0.27982	0.755919	6	158507930	SYNJ2	Body	Island	1.06178e-06
cg26241650	-0.280366	0.755507	22	40417538	FAM83F	Body	Island	1.95748e-05
cg13487271	-0.28096	0.755059	16	3518673	NAA60	5'UTR	NA	1.96007e-06
cg06385757	-0.282357	0.754004	7	731549	PRKAR1B	Body	NA	1.53315e-06
cg10294853	-0.283256	0.753327	17	79391030	BAHCC1	Body	N_Shelf	4.10227e-05
cg07638282	-0.283782	0.75293	7	23637253	CCDC126	5'UTR	Island	3.05769e-05
cg05424831	-0.285319	0.751775	7	105382768	ATXN7L1	Body	NA	5.81755e-05
cg00677407	-0.286388	0.750971	16	33964200	MIR1826	TSS1500	N_Shore	1.32888e-05
cg04057485	-0.287947	0.749802	19	47127365	PTGIR	Body	Island	5.10757e-05
cg14777634	-0.29188	0.746858	1	58324995	DAB1	5'UTR	NA	2.24426e-05
cg02515556	-0.292896	0.7461	2	212399550	ERBB4	Body	NA	2.0242e-05
cg15889705	-0.292942	0.746065	4	187459476	MTNR1A	Body	NA	2.38178e-05
cg08880070	-0.293298	0.7458	15	31050631	LOC100288637	Body	NA	5.94994e-05
cg06616741	-0.294421	0.744963	2	212809254	ERBB4	Body	NA	2.82854e-06
cg07310179	-0.296335	0.743538	6	46831155	ADGRF5	Body	NA	1.48292e-06
cg12232724	-0.296396	0.743493	4	157772823	PDGFC	Body	NA	1.60118e-06
cg25639601	-0.296502	0.743415	4	157695723	PDGFC	Body	NA	7.24543e-06
cg25680628	-0.296529	0.743394	10	30724274	MAP3K8	5'UTR	S_Shore	2.41283e-05
cg27038439	-0.297489	0.742681	4	4864320	MSX1	Body	N_Shore	8.81056e-06
cg07284519	-0.303063	0.738552	3	79349673	ROBO1	Body	NA	4.06903e-05
cg20213962	-0.303133	0.738501	11	113143807	NCAM1	Body	NA	2.07372e-05
cg06031904	-0.303649	0.73812	12	40735972	LRRK2	Body	NA	4.00589e-05
cg19658665	-0.305415	0.736818	13	113652296	MCF2L	Body	N_Shelf	1.7944e-07
cg04902327	-0.305632	0.736658	1	248019234	TRIM58	TSS1500	N_Shore	5.41309e-06
cg11895615	-0.306944	0.735692	12	2224518	CACNA1C	Body	Island	8.22377e-06
cg16864938	-0.307088	0.735586	2	132233956	TUBA3D	Body	Island	1.33224e-06
cg06677690	-0.307597	0.735212	4	2302953	ZFYVE28	Body	N_Shelf	2.88458e-06
cg10957733	-0.310113	0.733364	6	42847646	RPL7L1	TSS200	NA	4.98449e-06
cg23324149	-0.311179	0.732582	8	11946867	ZNF705D	5'UTR	NA	2.32374e-06
cg00060404	-0.312586	0.731553	7	107423254	SLC26A3	ExonBnd	NA	3.17168e-05
cg27179498	-0.313122	0.731161	22	21062267	PI4KA	3'UTR	S_Shelf	6.07492e-09
cg07033494	-0.313967	0.730543	11	12309299	MICALCL	5'UTR	NA	1.77151e-06
cg03847348	-0.314215	0.730362	1	2413705	PLCH2	Body	N_Shore	8.0096e-06
cg11469818	-0.314952	0.729824	17	78093132	GAA	3'UTR	NA	3.36326e-07
cg03108404	-0.316919	0.72839	6	167317147	RPS6KA2-AS1	TSS200	S_Shore	2.59968e-06
cg02774486	-0.317962	0.72763	2	132233433	TUBA3D	TSS1500	N_Shore	3.48799e-05
cg19542119	-0.318825	0.727003	19	44331823	ZNF283	5'UTR	NA	6.64064e-05
cg08783499	-0.318994	0.72688	11	133790265	IGSF9B	Body	Island	8.00097e-09
cg25246070	-0.319073	0.726822	1	248019761	TRIM58	TSS1500	N_Shore	2.08762e-21
cg02716646	-0.320562	0.725741	2	25384293	POMC	Body	Island	1.93696e-05
cg17512624	-0.320802	0.725567	4	73012745	NPFFR2	Body	NA	1.07515e-07
cg02726524	-0.322842	0.724088	10	1665205	ADARB2	Body	NA	2.6672e-07
cg10062290	-0.323938	0.723295	1	45240985	SNORD55	TSS1500	N_Shore	3.41604e-08
cg00963071	-0.32625	0.721625	2	234662401	UGT1A10	Body	N_Shore	6.67209e-05
cg22540233	-0.326311	0.721581	21	31587610	CLDN8	1stExon	NA	1.61785e-05
cg11100993	-0.326554	0.721405	20	62078224	KCNQ2	Body	N_Shore	5.73197e-05
cg08479752	-0.32799	0.72037	19	54567279	VSTM1	TSS200	NA	9.67333e-06
cg16767177	-0.328064	0.720317	15	73855865	NPTN	Body	NA	7.88591e-08
cg08878188	-0.328454	0.720036	12	109826583	MYO1H	1stExon	NA	3.86e-06
cg07884414	-0.329058	0.719601	21	36773381	LOC100506403	Body	NA	1.1937e-06
cg20549250	-0.329999	0.718925	8	54142212	OPRK1	Body	NA	4.97778e-05
cg06121272	-0.330154	0.718813	22	41018064	MKL1	5'UTR	NA	2.00859e-07
cg22648407	-0.330768	0.718372	4	184931986	STOX2	Body	NA	2.16135e-05
cg00057100	-0.330909	0.71827	12	23779882	SOX5	Body	NA	1.09521e-05
cg25150238	-0.331381	0.717932	7	90390136	CDK14	Body	NA	1.19322e-05
cg25817800	-0.333438	0.716457	16	2158671	PKD1	Body	Island	9.42098e-08
cg04982874	-0.334231	0.715889	1	248019816	TRIM58	TSS1500	N_Shore	3.14822e-05
cg23668210	-0.334245	0.715878	12	124604609	ZNF664-FAM101A	5'UTR	NA	3.93278e-07
cg06937593	-0.337238	0.713739	19	54240053	MIR516B1	TSS200	NA	1.46928e-14
cg00667851	-0.337259	0.713724	10	44408164	LINC00841	Body	NA	7.27604e-07
cg03911306	-0.338059	0.713153	3	16648294	DAZL	TSS1500	S_Shore	1.27373e-05
cg06694869	-0.339205	0.712337	2	132234134	TUBA3D	Body	S_Shore	2.11809e-08
cg06387496	-0.339687	0.711993	7	2775674	GNA12	Body	S_Shore	7.93099e-09
cg10876694	-0.340558	0.711374	19	55530050	GP6	Body	NA	3.57111e-05
cg13130934	-0.345497	0.707869	15	25449922	SNORD115-21	TSS1500	NA	1.47342e-06
cg24348479	-0.347377	0.706539	1	155007323	DCST1	Body	NA	8.19507e-09
cg00274909	-0.348979	0.705408	11	131799642	NTM	Body	NA	6.17799e-05
cg19994157	-0.351923	0.703335	6	32825852	PSMB9	Body	S_Shelf	6.00078e-05
cg05126598	-0.352153	0.703173	8	908492	ERICH1-AS1	Body	NA	6.3872e-05
cg26574395	-0.352894	0.702651	19	48390114	SULT2A1	TSS1500	NA	6.45349e-09
cg23876203	-0.354689	0.701392	7	27159889	HOXA3	5'UTR	N_Shelf	4.56543e-06
cg06815950	-0.35561	0.700746	12	111619455	CUX2	Body	NA	4.63238e-05
cg01653110	-0.355726	0.700665	1	171711841	VAMP4	TSS1500	S_Shore	8.02148e-07
cg07764059	-0.356528	0.700103	7	94538894	PPP1R9A	TSS1500	S_Shore	1.50582e-07
cg06559326	-0.357471	0.699443	1	153653249	NPR1	Body	S_Shore	7.79203e-05
cg02314782	-0.35828	0.698877	17	40163229	DNAJC7	Body	NA	1.08131e-09
cg02889450	-0.360519	0.697314	16	5084885	NAGPA	TSS1500	S_Shore	4.75455e-08
cg17995013	-0.363205	0.695444	5	140723078	PCDHGA3	TSS1500	N_Shore	6.57818e-05
cg16994787	-0.364124	0.694805	2	20526063	PUM2	Body	NA	2.11882e-05
cg07809182	-0.364206	0.694748	7	47495872	TNS3	5'UTR	NA	1.5964e-16
cg26201240	-0.365686	0.69372	16	82659471	CDH13	TSS1500	N_Shore	3.20036e-05
cg24080251	-0.367082	0.692753	2	212822633	ERBB4	Body	NA	2.5881e-05
cg16521895	-0.375457	0.686975	22	46848021	CELSR1	Body	NA	3.89972e-05
cg24438444	-0.380186	0.683734	6	169583490	LOC101929504	TSS1500	NA	3.18833e-06
cg03078913	-0.380257	0.683685	17	458986	VPS53	Body	NA	6.39305e-11
cg20267005	-0.382263	0.682315	19	36400049	TYROBP	TSS1500	NA	5.82498e-06
cg03002835	-0.38264	0.682058	6	168476648	FRMD1	TSS200	Island	6.51588e-05
cg10733507	-0.383038	0.681787	8	123819810	ZHX2	5'UTR	NA	7.57362e-14
cg14684068	-0.385815	0.679896	11	63894400	MACROD1	Body	NA	2.29893e-09
cg11714972	-0.38992	0.677111	5	132148706	ANKRD43	TSS1500	N_Shore	7.44394e-05
cg01698106	-0.391812	0.675831	11	21406729	NELL1	Body	NA	9.07695e-06
cg21008928	-0.392255	0.675532	4	22780415	GBA3	Body	NA	2.64776e-05
cg27133224	-0.398427	0.671375	15	75138105	SCAMP2	Body	S_Shelf	4.97253e-11
cg07202532	-0.398487	0.671335	17	29814621	RAB11FIP4	Body	Island	1.14949e-05
cg09794722	-0.400138	0.670227	22	33916175	LARGE	Body	NA	3.88179e-05
cg22141780	-0.401542	0.669288	2	132233726	TUBA3D	1stExon	Island	1.52882e-05
cg04582294	-0.402094	0.668918	10	88022744	GRID1	Body	Island	1.53985e-05
cg13069531	-0.403418	0.668033	3	121796767	CD86	5'UTR	NA	1.16267e-05
cg07550009	-0.403424	0.668029	9	118685871	LINC00474	Body	NA	3.33356e-07
cg08083088	-0.403536	0.667954	11	118899758	SLC37A4	Body	N_Shore	2.31721e-17
cg01055099	-0.407438	0.665353	16	3516099	NAT15	5'UTR	NA	7.56888e-06
cg05376464	-0.413456	0.661361	11	99604473	CNTN5	Body	NA	2.48659e-06
cg00308816	-0.414275	0.660819	14	100847617	WDR25	Body	NA	2.89096e-15
cg16436181	-0.417395	0.65876	2	165630822	COBLL1	Body	NA	7.15568e-09
cg18849725	-0.417884	0.658439	5	141338826	PCDH12	TSS200	NA	1.33162e-05
cg01541814	-0.418519	0.658021	17	29298591	RNF135	Body	Island	5.19726e-05
cg21387735	-0.419745	0.657214	6	166908379	RPS6KA2	Body	NA	2.68951e-05
cg16734913	-0.421427	0.65611	11	55681277	OR5W2	1stExon	NA	1.17891e-05
cg08613384	-0.422605	0.655337	19	54968314	LENG8	Body	N_Shelf	3.54848e-13
cg23341486	-0.424125	0.654342	13	112681551	LINC00403	Body	NA	4.62826e-05
cg10871044	-0.424673	0.653983	11	59480738	OR10V1	1stExon	NA	1.75062e-05
cg03287207	-0.424938	0.653811	2	132233561	TUBA3D	TSS200	N_Shore	1.7544e-07
cg04418936	-0.42514	0.653678	6	152388255	ESR1	Body	NA	9.48191e-06
cg17801560	-0.42659	0.652731	18	52909598	TCF4	Body	NA	7.67832e-05
cg13181019	-0.429899	0.650575	10	28571582	MPP7	TSS1500	NA	3.86461e-10
cg26541517	-0.432068	0.649165	13	46407790	SIAH3	Body	NA	1.27611e-06
cg07244980	-0.435953	0.646648	22	17516125	CECR7	TSS1500	N_Shore	1.76251e-05
cg26167496	-0.436477	0.646309	12	130181698	TMEM132D	Body	N_Shelf	2.3329e-05
cg22409914	-0.43679	0.646107	6	72000436	OGFRL1	Body	S_Shore	1.33042e-13
cg07396272	-0.437792	0.64546	12	21014317	SLCO1B3	Body	NA	5.33883e-05
cg05846044	-0.442387	0.642501	6	30080189	TRIM31	Body	NA	5.32368e-05
cg05448404	-0.444429	0.641191	4	779173	CPLX1	3'UTR	Island	7.06593e-06
cg23689722	-0.446694	0.63974	1	3100956	PRDM16	Body	N_Shore	1.16397e-05
cg16194509	-0.450877	0.637069	15	78577276	WDR61	Body	NA	5.39534e-12
cg05308744	-0.456959	0.633206	2	130956199	TUBA3E	TSS200	Island	7.64695e-11
cg18238996	-0.46579	0.627639	12	55412514	NEUROD4	TSS1500	NA	3.33888e-05
cg17682357	-0.470106	0.624936	2	226439867	KIAA1486	Body	NA	8.67528e-06
cg13140986	-0.474423	0.622244	15	96767396	NR2F2-AS1	Body	NA	5.4541e-15
cg08673490	-0.478326	0.61982	22	30140464	ZMAT5	Body	NA	2.49774e-12
cg21299491	-0.482425	0.617284	1	3057366	PRDM16	Body	N_Shore	5.351e-05
cg11465192	-0.484141	0.616227	12	1832916	ADIPOR2	5'UTR	NA	4.8756e-12
cg25574014	-0.484792	0.615825	12	72860489	TRHDE	Body	NA	8.33065e-07
cg21320242	-0.485148	0.615606	17	37784895	PPP1R1B	5'UTR	S_Shore	1.01181e-15
cg23629809	-0.485303	0.615511	11	11411778	GALNT18	Body	NA	5.33215e-17
cg03240547	-0.487027	0.61445	9	23582569	LOC101929563	Body	NA	5.37404e-05
cg10013187	-0.488389	0.613614	6	46977783	ADGRF1	Body	NA	4.36411e-07
cg10404643	-0.488537	0.613523	11	8718658	ST5	Body	NA	1.26254e-18
cg04264781	-0.490217	0.612494	16	87874206	SLC7A5	Body	NA	1.90736e-08
cg24582510	-0.495659	0.609169	10	68071346	CTNNA3	Body	NA	5.81818e-05
cg15112937	-0.496945	0.608386	22	34140024	LARGE-AS1	Body	NA	7.98066e-05
cg25619350	-0.507335	0.602098	15	96713315	NR2F2-AS1	Body	NA	4.02073e-05
cg18261223	-0.507775	0.601833	5	32711517	NPR3	TSS200	Island	1.1647e-08
cg22899750	-0.510754	0.600043	13	42728131	DGKH	5'UTR	NA	7.5917e-15
cg15122841	-0.512132	0.599217	2	240181892	HDAC4	Body	NA	1.03101e-06
cg21802863	-0.513183	0.598587	2	50756125	NRXN1	Body	NA	3.35615e-06
cg21825734	-0.516042	0.596878	2	179640548	TTN	Body	NA	8.21003e-07
cg14377018	-0.523216	0.592612	19	56526951	NLRP5	Body	NA	4.35053e-07
cg07918844	-0.529289	0.589023	18	12428086	SLMO1	Body	N_Shelf	1.20185e-13
cg24627961	-0.531446	0.587755	3	64674466	ADAMTS9	TSS1500	S_Shore	4.35164e-05
cg06228565	-0.535001	0.585669	3	4356984	SETMAR	Body	NA	2.62885e-05
cg07902192	-0.535071	0.585628	6	45393977	RUNX2	Body	S_Shelf	3.22762e-06
cg22672453	-0.536666	0.584695	5	10594048	ANKRD33B	Body	NA	2.51274e-12
cg16425057	-0.541972	0.5816	17	6801554	ALOX12P2	Body	S_Shelf	5.39664e-05
cg19403244	-0.542964	0.581024	8	35091536	UNC5D	TSS1500	N_Shore	7.52026e-05
cg17472889	-0.545456	0.579578	1	60133311	FGGY	Body	NA	9.00651e-18
cg16203381	-0.5459	0.57932	18	55108965	ONECUT2	Body	S_Shore	1.45433e-05
cg17753661	-0.547453	0.578421	1	26441637	PDIK1L	Body	S_Shelf	2.03245e-10
cg06982827	-0.547978	0.578118	2	75785554	FAM176A	5'UTR	N_Shore	1.91831e-19
cg09586583	-0.553833	0.574743	1	54755153	SSBP3	Body	NA	3.16384e-15
cg10427027	-0.569819	0.565628	7	157730264	PTPRN2	Body	NA	4.50454e-05
cg04665871	-0.572967	0.56385	22	34218309	LARGE	5'UTR	NA	8.15003e-13
cg01921348	-0.590139	0.55425	1	159772290	FCRL6	Body	NA	1.12408e-17
cg08983650	-0.592635	0.552869	3	185446099	IGF2BP2-AS1	Body	NA	7.6389e-09
cg18486850	-0.609854	0.54343	18	77171444	NFATC1	Body	Island	1.84365e-13
cg14282191	-0.611048	0.542782	14	91785845	CCDC88C	Body	NA	4.8525e-19
cg15772133	-0.619926	0.537984	2	33585815	LTBP1	Body	NA	4.22551e-07
cg13481353	-0.629197	0.53302	5	43278571	NIM1K	Body	NA	3.71345e-09
cg03887092	-0.629843	0.532675	6	1080885	LOC285768	Body	NA	7.32973e-12
cg15693316	-0.648625	0.522764	18	44776404	SKOR2	TSS1500	N_Shore	7.4439e-06
cg07676043	-0.671999	0.510686	3	118944215	B4GALT4-AS1	TSS1500	NA	3.14754e-06
cg00713253	-0.698321	0.49742	7	590098	PRKAR1B	Body	S_Shore	4.24093e-07
cg09007239	-0.700815	0.496181	16	84617349	COTL1	Body	NA	4.50404e-05
cg06193325	-0.727377	0.483175	10	69864450	MYPN	TSS1500	NA	2.33414e-07
cg04248557	-0.741018	0.476628	7	69196758	AUTS2	Body	NA	1.63223e-06
cg17325094	-0.773929	0.461198	1	57809419	DAB1	5'UTR	NA	2.08386e-20
cg10533159	-0.774693	0.460845	1	207991937	LOC148696	Body	NA	8.46788e-40
cg23691406	-0.803575	0.447726	14	71112909	TTC9	Body	S_Shelf	5.41272e-17
cg20401473	-0.814429	0.442892	6	88186912	SLC35A1	Body	S_Shelf	7.12756e-07
cg18705155	-0.861172	0.422666	6	39194077	KCNK5	Body	N_Shelf	7.2541e-09
cg14730097	-0.960581	0.382671	2	233632281	GIGYF2	Body	NA	8.09566e-09
cg21240123	-0.986812	0.372763	3	20016987	RAB5A	Body	NA	1.41678e-08
cg24202000	-1.09504	0.334525	8	129551766	LINC00824	Body	NA	2.48952e-10
cg10324224	-1.1377	0.320554	1	231115997	TTC13	TSS1500	S_Shore	6.0635e-11
